# Supplementary material for: Screw analysis and experimental study of spatial noncircular gear compound transmission
Source: PLoS One. 2022 Sep 30;17(9):e0274575. doi: 10.1371/journal.pone.0274575 (PMC9524653; doi:10.1371/journal.pone.0274575)
Supplement: S1 Data — (XLSX) [file pone.0274575.s001.xlsx]

## Sheet: Fig 4
Fig 4
1 Coordinate value of point on the pitch curve of cylindrical gear				2 Coordinate value of point on the pitch curve of curve face gear
x/mm	y/mm	z/mm		x/mm	y/mm	z/mm
-69.2163	0	-36		-69.2163	0	-36
-69.2163	0.692121	-35.9933		-69.2129	0.692152	-36.0002
-69.2163	1.38399	-35.9734		-69.2025	1.38423	-36.0016
-69.2163	2.07535	-35.9401		-69.1852	2.07618	-36.0053
-69.2163	2.76598	-35.8936		-69.1609	2.76791	-36.0122
-69.2163	3.45563	-35.8338		-69.1298	3.45937	-36.0234
-69.2163	4.14412	-35.7607		-69.0918	4.15049	-36.0396
-69.2163	4.83123	-35.6744		-69.0468	4.84119	-36.0617
-69.2163	5.51678	-35.5748		-68.9949	5.5314	-36.0902
-69.2163	6.20062	-35.462		-68.9362	6.22106	-36.1258
-69.2163	6.88259	-35.336		-68.8705	6.9101	-36.169
-69.2163	7.56254	-35.1967		-68.798	7.59845	-36.2202
-69.2163	8.24033	-35.0442		-68.7186	8.28604	-36.2799
-69.2163	8.91584	-34.8785		-68.6323	8.9728	-36.3483
-69.2163	9.58892	-34.6995		-68.5391	9.65866	-36.4257
-69.2163	10.2594	-34.5072		-68.4391	10.3436	-36.5123
-69.2163	10.9273	-34.3015		-68.3322	11.0274	-36.6082
-69.2163	11.5923	-34.0825		-68.2185	11.7102	-36.7133
-69.2163	12.2542	-33.8502		-68.098	12.3918	-36.8279
-69.2163	12.913	-33.6044		-67.9707	13.0721	-36.9517
-69.2163	13.5685	-33.3451		-67.8366	13.7512	-37.0848
-69.2163	14.2203	-33.0724		-67.6957	14.4288	-37.2269
-69.2163	14.8683	-32.7862		-67.548	15.105	-37.3779
-69.2163	15.5123	-32.4864		-67.3936	15.7798	-37.5374
-69.2163	16.152	-32.1732		-67.2324	16.4529	-37.7054
-69.2163	16.787	-31.8464		-67.0645	17.1244	-37.8813
-69.2163	17.4171	-31.5062		-66.89	17.7942	-38.0649
-69.2163	18.042	-31.1526		-66.7087	18.4622	-38.2558
-69.2163	18.6613	-30.7856		-66.5207	19.1283	-38.4536
-69.2163	19.2746	-30.4054		-66.3261	19.7926	-38.6577
-69.2163	19.8816	-30.012		-66.1249	20.4548	-38.8678
-69.2163	20.4819	-29.6056		-65.917	21.115	-39.0833
-69.2163	21.075	-29.1863		-65.7026	21.7731	-39.3037
-69.2163	21.6607	-28.7544		-65.4816	22.4291	-39.5284
-69.2163	22.2384	-28.31		-65.254	23.0827	-39.7569
-69.2163	22.8078	-27.8533		-65.0199	23.7341	-39.9886
-69.2163	23.3684	-27.3846		-64.7793	24.3831	-40.223
-69.2163	23.9199	-26.9042		-64.5323	25.0297	-40.4593
-69.2163	24.4618	-26.4125		-64.2787	25.6737	-40.697
-69.2163	24.9939	-25.9096		-64.0188	26.3152	-40.9356
-69.2163	25.5156	-25.3959		-63.7524	26.9541	-41.1743
-69.2163	26.0267	-24.8719		-63.4797	27.5903	-41.4125
-69.2163	26.5268	-24.3379		-63.2006	28.2237	-41.6497
-69.2163	27.0155	-23.7942		-62.9153	28.8543	-41.8852
-69.2163	27.4927	-23.2412		-62.6236	29.482	-42.1184
-69.2163	27.9579	-22.6794		-62.3256	30.1067	-42.3487
-69.2163	28.411	-22.1091		-62.0214	30.7285	-42.5755
-69.2163	28.8518	-21.5308		-61.7111	31.3471	-42.7983
-69.2163	29.2799	-20.9448		-61.3945	31.9627	-43.0165
-69.2163	29.6953	-20.3516		-61.0718	32.575	-43.2296
-69.2163	30.0978	-19.7515		-60.743	33.1841	-43.437
-69.2163	30.4872	-19.145		-60.4082	33.7898	-43.6382
-69.2163	30.8635	-18.5323		-60.0672	34.3922	-43.8329
-69.2163	31.2265	-17.9138		-59.7203	34.9912	-44.0205
-69.2163	31.5762	-17.29		-59.3674	35.5866	-44.2006
-69.2163	31.9126	-16.661		-59.0086	36.1785	-44.3729
-69.2163	32.2355	-16.0272		-58.6439	36.7667	-44.5371
-69.2163	32.5451	-15.3888		-58.2733	37.3513	-44.6927
-69.2163	32.8413	-14.7462		-57.8969	37.9322	-44.8396
-69.2163	33.124	-14.0996		-57.5146	38.5093	-44.9776
-69.2163	33.3934	-13.4491		-57.1267	39.0825	-45.1064
-69.2163	33.6495	-12.795		-56.733	39.6518	-45.226
-69.2163	33.8922	-12.1375		-56.3337	40.2171	-45.3362
-69.2163	34.1216	-11.4767		-55.9287	40.7784	-45.4371
-69.2163	34.3378	-10.8128		-55.5181	41.3357	-45.5287
-69.2163	34.5407	-10.1459		-55.102	41.8888	-45.611
-69.2163	34.7304	-9.47625		-54.6803	42.4377	-45.6842
-69.2163	34.9069	-8.80387		-54.2532	42.9824	-45.7486
-69.2163	35.0702	-8.12894		-53.8207	43.5227	-45.8044
-69.2163	35.2204	-7.45159		-53.3828	44.0588	-45.8519
-69.2163	35.3573	-6.77195		-52.9396	44.5904	-45.8915
-69.2163	35.4811	-6.09019		-52.491	45.1175	-45.9238
-69.2163	35.5917	-5.40644		-52.0372	45.6402	-45.9492
-69.2163	35.6891	-4.7209		-51.5782	46.1583	-45.9685
-69.2163	35.7733	-4.03374		-51.1141	46.6717	-45.9823
-69.2163	35.8442	-3.34517		-50.6448	47.1805	-45.9915
-69.2163	35.9019	-2.6554		-50.1705	47.6846	-45.9968
-69.2163	35.9463	-1.96467		-49.6911	48.1839	-45.9993
-69.2163	35.9775	-1.27322		-49.2068	48.6784	-46
-69.2163	35.9953	-0.581293		-48.7176	49.168	-46
-69.2163	35.9998	0.110845		-48.2235	49.6527	-45.9994
-69.2163	35.991	0.802947		-47.7245	50.1325	-45.9971
-69.2163	35.969	1.49477		-47.2208	50.6072	-45.992
-69.2163	35.9336	2.18607		-46.7124	51.0769	-45.9832
-69.2163	35.8849	2.87665		-46.1993	51.5415	-45.9698
-69.2163	35.8229	3.56629		-45.6816	52.0009	-45.951
-69.2163	35.7477	4.2548		-45.1593	52.4551	-45.926
-69.2163	35.6592	4.94201		-44.6325	52.904	-45.8943
-69.2163	35.5574	5.62777		-44.1013	53.3477	-45.8553
-69.2163	35.4423	6.31191		-43.5656	53.786	-45.8084
-69.2163	35.314	6.9943		-43.0255	54.219	-45.7534
-69.2163	35.1724	7.67481		-42.4812	54.6465	-45.6897
-69.2163	35.0175	8.35331		-41.9326	55.0686	-45.6172
-69.2163	34.8492	9.02965		-41.3799	55.4852	-45.5356
-69.2163	34.6675	9.7037		-40.823	55.8962	-45.4447
-69.2163	34.4725	10.3753		-40.262	56.3016	-45.3446
-69.2163	34.264	11.0444		-39.6969	56.7014	-45.2351
-69.2163	34.042	11.7107		-39.1279	57.0955	-45.1163
-69.2163	33.8066	12.374		-38.555	57.484	-44.9882
-69.2163	33.5575	13.0343		-37.9783	57.8666	-44.8509
-69.2163	33.2949	13.6912		-37.3977	58.2435	-44.7047
-69.2163	33.0187	14.3445		-36.8134	58.6146	-44.5498
-69.2163	32.7289	14.9939		-36.2255	58.9798	-44.3863
-69.2163	32.4255	15.6393		-35.6339	59.3391	-44.2146
-69.2163	32.1085	16.2802		-35.0387	59.6924	-44.0351
-69.2163	31.7779	16.9164		-34.44	60.0398	-43.8481
-69.2163	31.4338	17.5476		-33.8379	60.3812	-43.654
-69.2163	31.0762	18.1733		-33.2324	60.7166	-43.4532
-69.2163	30.7053	18.7932		-32.6236	61.0459	-43.2463
-69.2163	30.3211	19.407		-32.0115	61.369	-43.0337
-69.2163	29.9238	20.0141		-31.3963	61.6861	-42.8159
-69.2163	29.5136	20.6143		-30.7778	61.997	-42.5934
-69.2163	29.0905	21.2071		-30.1563	62.3016	-42.3669
-69.2163	28.6549	21.7921		-29.5318	62.6001	-42.1368
-69.2163	28.207	22.3689		-28.9044	62.8923	-41.9038
-69.2163	27.7469	22.937		-28.274	63.1782	-41.6685
-69.2163	27.2751	23.4962		-27.6408	63.4577	-41.4314
-69.2163	26.7917	24.0458		-27.0049	63.731	-41.1933
-69.2163	26.2972	24.5857		-26.3662	63.9978	-40.9546
-69.2163	25.7918	25.1154		-25.7249	64.2583	-40.716
-69.2163	25.2759	25.6345		-25.0811	64.5123	-40.4782
-69.2163	24.7499	26.1427		-24.4347	64.7599	-40.2417
-69.2163	24.2142	26.6397		-23.7859	65.001	-40.0072
-69.2163	23.6691	27.1252		-23.1347	65.2356	-39.7753
-69.2163	23.115	27.5989		-22.4812	65.4637	-39.5465
-69.2163	22.5523	28.0605		-21.8255	65.6852	-39.3214
-69.2163	21.9815	28.5099		-21.1675	65.9002	-39.1007
-69.2163	21.4029	28.9468		-20.5075	66.1086	-38.8848
-69.2163	20.8169	29.371		-19.8454	66.3103	-38.6743
-69.2163	20.2239	29.7825		-19.1813	66.5055	-38.4696
-69.2163	19.6242	30.181		-18.5153	66.6939	-38.2713
-69.2163	19.0183	30.5664		-17.8474	66.8758	-38.0799
-69.2163	18.4064	30.9387		-17.1778	67.0509	-37.8957
-69.2163	17.7889	31.2978		-16.5064	67.2193	-37.7191
-69.2163	17.1661	31.6437		-15.8334	67.381	-37.5505
-69.2163	16.5383	31.9763		-15.1588	67.536	-37.3902
-69.2163	15.9058	32.2956		-14.4827	67.6842	-37.2386
-69.2163	15.2687	32.6016		-13.8052	67.8256	-37.0958
-69.2163	14.6274	32.8944		-13.1262	67.9603	-36.962
-69.2163	13.982	33.1738		-12.446	68.0881	-36.8374
-69.2163	13.3328	33.4401		-11.7645	68.2092	-36.7221
-69.2163	12.6798	33.6931		-11.0818	68.3234	-36.6162
-69.2163	12.0234	33.9328		-10.3981	68.4308	-36.5196
-69.2163	11.3636	34.1595		-9.71324	68.5314	-36.4323
-69.2163	10.7005	34.3729		-9.02745	68.6251	-36.3542
-69.2163	10.0344	34.5733		-8.34076	68.7119	-36.2851
-69.2163	9.36528	34.7605		-7.65323	68.7919	-36.2247
-69.2163	8.69336	34.9346		-6.96494	68.865	-36.1728
-69.2163	8.01875	35.0956		-6.27596	68.9312	-36.1289
-69.2163	7.3416	35.2435		-5.58634	68.9905	-36.0928
-69.2163	6.66206	35.3782		-4.89617	69.0429	-36.0637
-69.2163	5.98029	35.4998		-4.20551	69.0884	-36.0412
-69.2163	5.29648	35.6082		-3.51442	69.127	-36.0245
-69.2163	4.61081	35.7035		-2.82299	69.1587	-36.0129
-69.2163	3.9235	35.7856		-2.13127	69.1835	-36.0057
-69.2163	3.23476	35.8544		-1.43934	69.2013	-36.0018
-69.2163	2.54484	35.9099		-0.747267	69.2123	-36.0003
-69.2163	1.85398	35.9522		-0.0551188	69.2163	-36
-69.2163	1.16243	35.9812		0.637035	69.2134	-36.0002
-69.2163	0.470458	35.9969		1.32913	69.2035	-36.0014
-69.2163	-0.2217	35.9993		2.02108	69.1868	-36.0049
-69.2163	-0.913802	35.9884		2.71284	69.1631	-36.0115
-69.2163	-1.60562	35.9642		3.40432	69.1325	-36.0223
-69.2163	-2.29694	35.9266		4.09547	69.095	-36.0381
-69.2163	-2.98757	35.8758		4.7862	69.0506	-36.0597
-69.2163	-3.67732	35.8117		5.47646	68.9993	-36.0877
-69.2163	-4.36603	35.7343		6.16616	68.9411	-36.1227
-69.2163	-5.05355	35.6435		6.85526	68.876	-36.1653
-69.2163	-5.73972	35.5395		7.54366	68.804	-36.2159
-69.2163	-6.42441	35.4221		8.23131	68.7251	-36.2749
-69.2163	-7.10749	35.2914		8.91814	68.6394	-36.3426
-69.2163	-7.78882	35.1473		9.60408	68.5468	-36.4192
-69.2163	-8.46828	34.9898		10.2891	68.4473	-36.5051
-69.2163	-9.14572	34.8189		10.973	68.341	-36.6002
-69.2163	-9.82099	34.6345		11.6559	68.2278	-36.7046
-69.2163	-10.4939	34.4366		12.3375	68.1079	-36.8184
-69.2163	-11.1644	34.2251		13.018	67.9811	-36.9415
-69.2163	-11.8322	34		13.6971	67.8475	-37.0739
-69.2163	-12.4971	33.7613		14.3749	67.7072	-37.2152
-69.2163	-13.1589	33.5089		15.0513	67.56	-37.3655
-69.2163	-13.8173	33.2428		15.7261	67.4061	-37.5244
-69.2163	-14.4721	32.963		16.3994	67.2455	-37.6917
-69.2163	-15.123	32.6695		17.071	67.0782	-37.867
-69.2163	-15.7697	32.3623		17.7409	66.9041	-38.05
-69.2163	-16.4118	32.0414		18.409	66.7233	-38.2404
-69.2163	-17.0491	31.7069		19.0753	66.5359	-38.4376
-69.2163	-17.6811	31.3589		19.7397	66.3418	-38.6413
-69.2163	-18.3074	30.9974		20.4022	66.1411	-38.8509
-69.2163	-18.9278	30.6225		21.0625	65.9338	-39.066
-69.2163	-19.5417	30.2345		21.7208	65.7199	-39.286
-69.2163	-20.1487	29.8334		22.3769	65.4994	-39.5104
-69.2163	-20.7485	29.4194		23.0308	65.2724	-39.7386
-69.2163	-21.3406	28.9927		23.6823	65.0388	-39.9701
-69.2163	-21.9246	28.5536		24.3315	64.7987	-40.2042
-69.2163	-22.5001	28.1024		24.9783	64.5522	-40.4404
-69.2163	-23.0667	27.6392		25.6226	64.2992	-40.6781
-69.2163	-23.624	27.1645		26.2643	64.0397	-40.9166
-69.2163	-24.1715	26.6784		26.9033	63.7739	-41.1553
-69.2163	-24.709	26.1814		27.5397	63.5017	-41.3936
-69.2163	-25.2359	25.6739		28.1733	63.2231	-41.6308
-69.2163	-25.7521	25.1561		28.8041	62.9382	-41.8665
-69.2163	-26.2572	24.6284		29.4321	62.647	-42.0999
-69.2163	-26.7509	24.0913		30.0571	62.3496	-42.3304
-69.2163	-27.2329	23.5451		30.6791	62.0459	-42.5576
-69.2163	-27.7029	22.9902		31.298	61.736	-42.7807
-69.2163	-28.1608	22.427		31.9138	61.42	-42.9993
-69.2163	-28.6063	21.8559		32.5263	61.0977	-43.2128
-69.2163	-29.0393	21.2773		33.1357	60.7694	-43.4207
-69.2163	-29.4595	20.6915		33.7417	60.435	-43.6224
-69.2163	-29.867	20.0989		34.3444	60.0946	-43.8176
-69.2163	-30.2615	19.4998		34.9436	59.7482	-44.0058
-69.2163	-30.643	18.8947		35.5393	59.3958	-44.1866
-69.2163	-31.0114	18.2837		36.1315	59.0374	-44.3595
-69.2163	-31.3667	17.6673		36.72	58.6731	-44.5243
-69.2163	-31.7088	17.0456		37.3049	58.303	-44.6806
-69.2163	-32.0377	16.419		37.8861	57.927	-44.8282
-69.2163	-32.3535	15.7876		38.4634	57.5453	-44.9669
-69.2163	-32.6561	15.1518		39.037	57.1578	-45.0965
-69.2163	-32.9456	14.5116		39.6066	56.7646	-45.2168
-69.2163	-33.2219	13.8674		40.1722	56.3657	-45.3278
-69.2163	-33.4851	13.2192		40.7339	55.9611	-45.4294
-69.2163	-33.7352	12.5672		41.2914	55.551	-45.5217
-69.2163	-33.9722	11.9116		41.8449	55.1353	-45.6048
-69.2163	-34.1962	11.2525		42.3941	54.7141	-45.6787
-69.2163	-34.4071	10.5901		42.9391	54.2875	-45.7438
-69.2163	-34.605	9.9244		43.4799	53.8554	-45.8002
-69.2163	-34.7898	9.25564		44.0162	53.4179	-45.8484
-69.2163	-34.9616	8.58392		44.5482	52.975	-45.8886
-69.2163	-35.1204	7.90941		45.0757	52.5269	-45.9215
-69.2163	-35.2661	7.23225		45.5987	52.0735	-45.9474
-69.2163	-35.3986	6.55262		46.1172	51.615	-45.9672
-69.2163	-35.5181	5.8707		46.631	51.1512	-45.9814
-69.2163	-35.6244	5.18669		47.1402	50.6824	-45.9909
-69.2163	-35.7175	4.50081		47.6446	50.2084	-45.9965
-69.2163	-35.7975	3.81328		48.1443	49.7295	-45.9992
-69.2163	-35.8642	3.12435		48.6392	49.2456	-46
-69.2163	-35.9176	2.43426		49.1292	48.7567	-46
-69.2163	-35.9578	1.74327		49.6143	48.263	-45.9995
-69.2163	-35.9846	1.05164		50.0945	47.7644	-45.9973
-69.2163	-35.9982	0.359599		50.5696	47.2611	-45.9925
-69.2163	-35.9985	-0.332609		51.0397	46.7531	-45.9841
-69.2163	-35.9854	-1.02477		51.5046	46.2403	-45.9711
-69.2163	-35.959	-1.71667		51.9645	45.723	-45.9527
-69.2163	-35.9194	-2.40812		52.4191	45.2011	-45.9283
-69.2163	-35.8664	-3.09896		52.8685	44.6746	-45.8971
-69.2163	-35.8	-3.78901		53.3126	44.1437	-45.8587
-69.2163	-35.7204	-4.47813		53.7513	43.6084	-45.8125
-69.2163	-35.6274	-5.16617		54.1847	43.0687	-45.7581
-69.2163	-35.521	-5.85301		54.6127	42.5247	-45.6951
-69.2163	-35.4012	-6.53851		55.0352	41.9765	-45.6233
-69.2163	-35.268	-7.22254		55.4522	41.424	-45.5424
-69.2163	-35.1214	-7.90496		55.8637	40.8675	-45.4523
-69.2163	-34.9612	-8.58564		56.2695	40.3068	-45.3529
-69.2163	-34.7875	-9.26442		56.6698	39.7421	-45.2442
-69.2163	-34.6002	-9.94115		57.0644	39.1734	-45.1261
-69.2163	-34.3992	-10.6156		57.4532	38.6008	-44.9987
-69.2163	-34.1846	-11.2877		57.8364	38.0244	-44.8622
-69.2163	-33.9563	-11.9571		58.2137	37.4441	-44.7167
-69.2163	-33.7141	-12.6236		58.5852	36.8601	-44.5624
-69.2163	-33.4583	-13.287		58.9509	36.2724	-44.3996
-69.2163	-33.1886	-13.947		59.3107	35.6811	-44.2286
-69.2163	-32.9051	-14.6033		59.6645	35.0862	-44.0497
-69.2163	-32.6078	-15.2556		60.0124	34.4878	-43.8632
-69.2163	-32.2967	-15.9035		60.3543	33.886	-43.6697
-69.2163	-31.972	-16.5467		60.6901	33.2808	-43.4695
-69.2163	-31.6336	-17.1848		61.0199	32.6722	-43.263
-69.2163	-31.2816	-17.8174		61.3435	32.0604	-43.0508
-69.2163	-30.9162	-18.4442		61.6611	31.4454	-42.8334
-69.2163	-30.5375	-19.0646		61.9724	30.8272	-42.6113
-69.2163	-30.1457	-19.6784		62.2776	30.2059	-42.385
-69.2163	-29.7409	-20.285		62.5765	29.5817	-42.1552
-69.2163	-29.3233	-20.8841		62.8692	28.9544	-41.9225
-69.2163	-28.8932	-21.4751		63.1556	28.3243	-41.6873
-69.2163	-28.4509	-22.0578		63.4357	27.6913	-41.4504
-69.2163	-27.9965	-22.6317		63.7094	27.0556	-41.2122
-69.2163	-27.5305	-23.1963		63.9768	26.4172	-40.9736
-69.2163	-27.0531	-23.7514		64.2378	25.7761	-40.735
-69.2163	-26.5647	-24.2964		64.4923	25.1324	-40.4971
-69.2163	-26.0656	-24.8311		64.7404	24.4863	-40.2605
-69.2163	-25.5561	-25.3552		64.982	23.8376	-40.0258
-69.2163	-25.0367	-25.8682		65.2172	23.1866	-39.7936
-69.2163	-24.5078	-26.3699		65.4458	22.5333	-39.5646
-69.2163	-23.9696	-26.86		65.6678	21.8778	-39.3392
-69.2163	-23.4226	-27.3383		65.8833	21.22	-39.1181
-69.2163	-22.8672	-27.8045		66.0922	20.5601	-38.9018
-69.2163	-22.3038	-28.2585		66.2945	19.8982	-38.6908
-69.2163	-21.7326	-28.7		66.4902	19.2342	-38.4857
-69.2163	-21.1542	-29.129		66.6792	18.5684	-38.2869
-69.2163	-20.5688	-29.5453		66.8615	17.9007	-38.0949
-69.2163	-19.9768	-29.9487		67.0372	17.2312	-37.9101
-69.2163	-19.3786	-30.3393		67.2061	16.56	-37.7329
-69.2163	-18.7743	-30.7169		67.3684	15.8871	-37.5636
-69.2163	-18.1643	-31.0815		67.5239	15.2126	-37.4027
-69.2163	-17.5489	-31.433		67.6726	14.5366	-37.2503
-69.2163	-16.9284	-31.7715		67.8146	13.8592	-37.1068
-69.2163	-16.3029	-32.097		67.9498	13.1804	-36.9723
-69.2163	-15.6726	-32.4094		68.0782	12.5002	-36.847
-69.2163	-15.0379	-32.7088		68.1998	11.8188	-36.731
-69.2163	-14.3987	-32.9951		68.3146	11.1362	-36.6243
-69.2163	-13.7554	-33.2684		68.4225	10.4525	-36.5269
-69.2163	-13.1081	-33.5288		68.5236	9.76781	-36.4389
-69.2163	-12.4568	-33.7761		68.6179	9.08209	-36.3601
-69.2163	-11.8018	-34.0105		68.7053	8.39547	-36.2902
-69.2163	-11.1432	-34.232		68.7858	7.70801	-36.2292
-69.2163	-10.4811	-34.4405		68.8594	7.01978	-36.1766
-69.2163	-9.81561	-34.636		68.9262	6.33085	-36.1322
-69.2163	-9.14694	-34.8186		68.986	5.64128	-36.0954
-69.2163	-8.47522	-34.9882		69.039	4.95115	-36.0658
-69.2163	-7.8006	-35.1447		69.0851	4.26052	-36.0427
-69.2163	-7.12327	-35.2882		69.1242	3.56947	-36.0256
-69.2163	-6.44341	-35.4187		69.1565	2.87806	-36.0137
-69.2163	-5.76123	-35.536		69.1818	2.18636	-36.0061
-69.2163	-5.07695	-35.6402		69.2002	1.49445	-36.002
-69.2163	-4.3908	-35.7312		69.2117	0.802383	-36.0003
-69.2163	-3.70304	-35.809		69.2162	0.110238	-36
-69.2163	-3.0139	-35.8736		69.2139	-0.581919	-36.0001
-69.2163	-2.32366	-35.9249		69.2046	-1.27402	-36.0012
-69.2163	-1.63254	-35.963		69.1884	-1.96599	-36.0045
-69.2163	-0.940797	-35.9877		69.1653	-2.65776	-36.0109
-69.2163	-0.248656	-35.9991		69.1352	-3.34927	-36.0213
-69.2163	0.443672	-35.9973		69.0983	-4.04044	-36.0367
-69.2163	1.13599	-35.9821		69.0544	-4.73121	-36.0577
-69.2163	1.82811	-35.9536		69.0037	-5.42151	-36.0852
-69.2163	2.51986	-35.9117		68.946	-6.11126	-36.1196
-69.2163	3.2111	-35.8565		68.8814	-6.80041	-36.1616
-69.2163	3.90167	-35.7879		68.81	-7.48887	-36.2115
-69.2163	4.59144	-35.706		68.7317	-8.17658	-36.2698
-69.2163	5.28027	-35.6107		68.6465	-8.86348	-36.3369
-69.2163	5.96805	-35.5019		68.5544	-9.54949	-36.4128
-69.2163	6.65462	-35.3796		68.4555	-10.2345	-36.4979
-69.2163	7.33987	-35.2438		68.3497	-10.9186	-36.5923
-69.2163	8.02364	-35.0945		68.2371	-11.6015	-36.696
-69.2163	8.70579	-34.9315		68.1177	-12.2833	-36.809
-69.2163	9.38613	-34.7549		67.9914	-12.9638	-36.9314
-69.2163	10.0645	-34.5645		67.8584	-13.6431	-37.063
-69.2163	10.7407	-34.3604		67.7186	-14.321	-37.2037
-69.2163	11.4144	-34.1425		67.572	-14.9974	-37.3532
-69.2163	12.0856	-33.9107		67.4186	-15.6724	-37.5115
-69.2163	12.7538	-33.6651		67.2586	-16.3458	-37.6781
-69.2163	13.4188	-33.4056		67.0917	-17.0176	-37.8528
-69.2163	14.0803	-33.1322		66.9182	-17.6876	-38.0352
-69.2163	14.738	-32.845		66.738	-18.3559	-38.225
-69.2163	15.3915	-32.5438		66.5511	-19.0224	-38.4216
-69.2163	16.0405	-32.2289		66.3575	-19.6869	-38.6248
-69.2163	16.6846	-31.9002		66.1574	-20.3495	-38.834
-69.2163	17.3233	-31.5579		65.9506	-21.01	-39.0486
-69.2163	17.9563	-31.2021		65.7372	-21.6685	-39.2683
-69.2163	18.5831	-30.8329		65.5172	-22.3247	-39.4924
-69.2163	19.2034	-30.4504		65.2907	-22.9788	-39.7203
-69.2163	19.8167	-30.0549		65.0576	-23.6305	-39.9515
-69.2163	20.4225	-29.6466		64.8181	-24.2799	-40.1855
-69.2163	21.0205	-29.2257		64.572	-24.9269	-40.4216
-69.2163	21.6102	-28.7924		64.3195	-25.5713	-40.6591
-69.2163	22.1912	-28.347		64.0606	-26.2132	-40.8976
-69.2163	22.763	-27.8898		63.7953	-26.8525	-41.1363
-69.2163	23.3254	-27.4212		63.5236	-27.4891	-41.3746
-69.2163	23.8779	-26.9415		63.2455	-28.123	-41.612
-69.2163	24.4202	-26.451		62.9611	-28.754	-41.8478
-69.2163	24.9518	-25.9501		62.6704	-29.3822	-42.0814
-69.2163	25.4726	-25.4391		62.3735	-30.0074	-42.3122
-69.2163	25.9822	-24.9184		62.0703	-30.6296	-42.5396
-69.2163	26.4803	-24.3884		61.7609	-31.2488	-42.7631
-69.2163	26.9667	-23.8495		61.4453	-31.8648	-42.9821
-69.2163	27.4411	-23.302		61.1236	-32.4777	-43.196
-69.2163	27.9035	-22.7464		60.7958	-33.0873	-43.4043
-69.2163	28.3535	-22.1829		60.4619	-33.6936	-43.6066
-69.2163	28.791	-21.612		60.1219	-34.2965	-43.8023
-69.2163	29.216	-21.034		59.776	-34.896	-43.9911
-69.2163	29.6282	-20.4492		59.424	-35.492	-44.1724
-69.2163	30.0277	-19.8579		59.0661	-36.0845	-44.346
-69.2163	30.4144	-19.2604		58.7024	-36.6733	-44.5115
-69.2163	30.7882	-18.6571		58.3327	-37.2585	-44.6685
-69.2163	31.1491	-18.0481		57.9572	-37.8399	-44.8168
-69.2163	31.497	-17.4338		57.5759	-38.4176	-44.9562
-69.2163	31.8321	-16.8142		57.1889	-38.9914	-45.0865
-69.2163	32.1542	-16.1898		56.7961	-39.5614	-45.2076
-69.2163	32.4634	-15.5605		56.3976	-40.1273	-45.3193
-69.2163	32.7597	-14.9266		55.9936	-40.6893	-45.4217
-69.2163	33.0431	-14.2883		55.5839	-41.2472	-45.5147
-69.2163	33.3136	-13.6457		55.1686	-41.801	-45.5985
-69.2163	33.5712	-12.9989		54.7479	-42.3505	-45.6732
-69.2163	33.816	-12.3482		54.3216	-42.8959	-45.7389
-69.2163	34.0479	-11.6935		53.89	-43.437	-45.796
-69.2163	34.267	-11.0351		53.4529	-43.9737	-45.8448
-69.2163	34.4732	-10.3731		53.0105	-44.506	-45.8857
-69.2163	34.6664	-9.70764		52.5628	-45.0339	-45.9191
-69.2163	34.8468	-9.03887		52.1098	-45.5572	-45.9456
-69.2163	35.0142	-8.36695		51.6517	-46.0761	-45.9658
-69.2163	35.1686	-7.69208		51.1883	-46.5903	-45.9805
-69.2163	35.31	-7.01445		50.7199	-47.0998	-45.9903
-69.2163	35.4384	-6.33427		50.2464	-47.6046	-45.9961
-69.2163	35.5536	-5.65177		49.7678	-48.1047	-45.999
-69.2163	35.6557	-4.96718		49.2843	-48.6	-45.9999
-69.2163	35.7446	-4.28077		48.7958	-49.0904	-46
-69.2163	35.8203	-3.59276		48.3025	-49.5759	-45.9996
-69.2163	35.8827	-2.90343		47.8043	-50.0564	-45.9976
-69.2163	35.9319	-2.21301		47.3014	-50.5319	-45.993
-69.2163	35.9678	-1.52174		46.7937	-51.0024	-45.9849
-69.2163	35.9904	-0.829836		46.2813	-51.4678	-45.9723
-69.2163	35.9997	-0.137507		45.7644	-51.928	-45.9544
-69.2163	35.9957	0.555056		45.2428	-52.3831	-45.9305
-69.2163	35.9784	1.24768		44.7167	-52.8329	-45.8999
-69.2163	35.9477	1.9402		44.1862	-53.2774	-45.862
-69.2163	35.9036	2.63246		43.6512	-53.7166	-45.8164
-69.2163	35.8462	3.32433		43.1118	-54.1504	-45.7627
-69.2163	35.7753	4.01568		42.5682	-54.5788	-45.7004
-69.2163	35.691	4.70636		42.0203	-55.0018	-45.6293
-69.2163	35.5933	5.39626		41.4682	-55.4192	-45.5492
-69.2163	35.482	6.08524		40.9119	-55.8311	-45.4598
-69.2163	35.3571	6.77316		40.3516	-56.2374	-45.3612
-69.2163	35.2186	7.45988		39.7872	-56.6381	-45.2532
-69.2163	35.0664	8.14523		39.2188	-57.0332	-45.1358
-69.2163	34.9005	8.82905		38.6465	-57.4225	-45.0092
-69.2163	34.7209	9.51114		38.0704	-57.8061	-44.8734
-69.2163	34.5273	10.1913		37.4904	-58.1839	-44.7286
-69.2163	34.3199	10.8693		36.9067	-58.5559	-44.575
-69.2163	34.0986	11.5448		36.3193	-58.922	-44.4129
-69.2163	33.8634	12.2177		35.7283	-59.2822	-44.2425
-69.2163	33.6141	12.8876		35.1337	-59.6366	-44.0642
-69.2163	33.3509	13.5542		34.5356	-59.9849	-43.8784
-69.2163	33.0738	14.2171		33.934	-60.3273	-43.6854
-69.2163	32.7827	14.8761		33.3291	-60.6636	-43.4856
-69.2163	32.4777	15.5307		32.7208	-60.9938	-43.2797
-69.2163	32.1589	16.1805		32.1092	-61.318	-43.0679
-69.2163	31.8263	16.8251		31.4945	-61.636	-42.8509
-69.2163	31.4802	17.4642		30.8765	-61.9479	-42.6291
-69.2163	31.1206	18.0973		30.2555	-62.2535	-42.4032
-69.2163	30.7476	18.7239		29.6315	-62.553	-42.1737
-69.2163	30.3616	19.3436		29.0045	-62.8461	-41.9411
-69.2163	29.9626	19.9561		28.3746	-63.133	-41.7061
-69.2163	29.5509	20.5608		27.7418	-63.4136	-41.4693
-69.2163	29.1268	21.1573		27.1063	-63.6879	-41.2312
-69.2163	28.6905	21.7452		26.4681	-63.9557	-40.9926
-69.2163	28.2424	22.3242		25.8272	-64.2172	-40.754
-69.2163	27.7827	22.8937		25.1838	-64.4723	-40.516
-69.2163	27.3118	23.4535		24.5378	-64.7209	-40.2793
-69.2163	26.83	24.0031		23.8894	-64.963	-40.0444
-69.2163	26.3377	24.5423		23.2386	-65.1987	-39.812
-69.2163	25.8353	25.0707		22.5854	-65.4278	-39.5827
-69.2163	25.323	25.588		21.93	-65.6504	-39.357
-69.2163	24.8014	26.0939		21.2724	-65.8664	-39.1355
-69.2163	24.2707	26.5882		20.6127	-66.0758	-38.9188
-69.2163	23.7313	27.0708		19.951	-66.2786	-38.7074
-69.2163	23.1836	27.5413		19.2872	-66.4748	-38.5018
-69.2163	22.6279	27.9996		18.6215	-66.6644	-38.3025
-69.2163	22.0647	28.4455		17.9539	-66.8472	-38.1099
-69.2163	21.4942	28.8791		17.2846	-67.0234	-37.9245
-69.2163	20.9167	29.3		16.6135	-67.1929	-37.7467
-69.2163	20.3326	29.7084		15.9407	-67.3557	-37.5768
-69.2163	19.7421	30.104		15.2664	-67.5117	-37.4152
-69.2163	19.1455	30.4869		14.5905	-67.661	-37.2622
-69.2163	18.5431	30.857		13.9132	-67.8035	-37.1179
-69.2163	17.935	31.2143		13.2345	-67.9393	-36.9827
-69.2163	17.3216	31.5589		12.5544	-68.0682	-36.8566
-69.2163	16.703	31.8906		11.8731	-68.1904	-36.7399
-69.2163	16.0794	32.2095		11.1906	-68.3057	-36.6324
-69.2163	15.4509	32.5157		10.507	-68.4142	-36.5344
-69.2163	14.8177	32.8091		9.82237	-68.5158	-36.4456
-69.2163	14.18	33.0897		9.13673	-68.6106	-36.366
-69.2163	13.5379	33.3575		8.45018	-68.6986	-36.2955
-69.2163	12.8915	33.6126		7.76278	-68.7796	-36.2337
-69.2163	12.241	33.855		7.07461	-68.8538	-36.1805
-69.2163	11.5864	34.0845		6.38573	-68.9211	-36.1354
-69.2163	10.928	34.3013		5.69621	-68.9815	-36.098
-69.2163	10.2659	34.5052		5.00612	-69.035	-36.0679
-69.2163	9.6002	34.6963		4.31553	-69.0816	-36.0443
-69.2163	8.93115	34.8746		3.62451	-69.1213	-36.0268
-69.2163	8.2589	35.0398		2.93313	-69.1541	-36.0145
-69.2163	7.58367	35.1922		2.24145	-69.18	-36.0066
-69.2163	6.90566	35.3315		1.54955	-69.199	-36.0022
-69.2163	6.22512	35.4577		0.857498	-69.211	-36.0004
-69.2163	5.54227	35.5708		0.165356	-69.2161	-36
-69.2163	4.85738	35.6708		-0.526802	-69.2143	-36.0001
-69.2163	4.17069	35.7576		-1.21891	-69.2056	-36.0011
-69.2163	3.48245	35.8312		-1.91089	-69.1899	-36.0041
-69.2163	2.7929	35.8915		-2.60268	-69.1674	-36.0102
-69.2163	2.10227	35.9386		-3.29421	-69.1379	-36.0203
-69.2163	1.41077	35.9723		-3.98542	-69.1015	-36.0353
-69.2163	0.718611	35.9928		-4.67622	-69.0582	-36.0558
-69.2163	0.0259623	36		-5.36656	-69.008	-36.0828
-69.2163	-0.667002	35.9938		-6.05636	-68.9508	-36.1166
-69.2163	-1.36013	35.9743		-6.74555	-68.8868	-36.158
-69.2163	-2.05327	35.9414		-7.43407	-68.8159	-36.2073
-69.2163	-2.74628	35.8951		-8.12185	-68.7382	-36.2649
-69.2163	-3.43905	35.8354		-8.80881	-68.6535	-36.3312
-69.2163	-4.13143	35.7621		-9.49489	-68.562	-36.4064
-69.2163	-4.82331	35.6754		-10.18	-68.4636	-36.4908
-69.2163	-5.51454	35.5751		-10.8641	-68.3584	-36.5844
-69.2163	-6.20499	35.4612		-11.5472	-68.2463	-36.6874
-69.2163	-6.89451	35.3336		-12.229	-68.1274	-36.7997
-69.2163	-7.58292	35.1923		-12.9097	-68.0017	-36.9213
-69.2163	-8.27006	35.0372		-13.5891	-67.8693	-37.0522
-69.2163	-8.95572	34.8683		-14.2671	-67.73	-37.1921
-69.2163	-9.63969	34.6854		-14.9436	-67.5839	-37.341
-69.2163	-10.3217	34.4886		-15.6187	-67.4311	-37.4985
-69.2163	-11.0016	34.2778		-16.2922	-67.2715	-37.6645
-69.2163	-11.6789	34.0529		-16.9641	-67.1053	-37.8386
-69.2163	-12.3535	33.8141		-17.6343	-66.9323	-38.0204
-69.2163	-13.025	33.5611		-18.3027	-66.7526	-38.2096
-69.2163	-13.693	33.2942		-18.9693	-66.5662	-38.4057
-69.2163	-14.3573	33.0132		-19.6341	-66.3732	-38.6084
-69.2163	-15.0173	32.7182		-20.2968	-66.1735	-38.8171
-69.2163	-15.6727	32.4094		-20.9575	-65.9673	-39.0314
-69.2163	-16.3231	32.0867		-21.6161	-65.7544	-39.2506
-69.2163	-16.9681	31.7504		-22.2726	-65.535	-39.4744
-69.2163	-17.6072	31.4004		-22.9268	-65.309	-39.702
-69.2163	-18.24	31.0371		-23.5787	-65.0764	-39.933
-69.2163	-18.866	30.6606		-24.2283	-64.8374	-40.1668
-69.2163	-19.4849	30.2711		-24.8754	-64.5919	-40.4027
-69.2163	-20.0961	29.8688		-25.5201	-64.3399	-40.6402
-69.2163	-20.6993	29.454		-26.1622	-64.0815	-40.8785
-69.2163	-21.294	29.027		-26.8017	-63.8167	-41.1173
-69.2163	-21.8798	28.588		-27.4385	-63.5455	-41.3557
-69.2163	-22.4563	28.1374		-28.0726	-63.2679	-41.5931
-69.2163	-23.0232	27.6755		-28.7039	-62.984	-41.8291
-69.2163	-23.58	27.2026		-29.3323	-62.6938	-42.0629
-69.2163	-24.1265	26.7191		-29.9577	-62.3974	-42.2939
-69.2163	-24.6624	26.2253		-30.5802	-62.0947	-42.5217
-69.2163	-25.1872	25.7217		-31.1996	-61.7858	-42.7455
-69.2163	-25.7008	25.2085		-31.8159	-61.4707	-42.9648
-69.2163	-26.203	24.6861		-32.429	-61.1495	-43.1792
-69.2163	-26.6934	24.155		-33.0389	-60.8221	-43.388
-69.2163	-27.172	23.6153		-33.6454	-60.4887	-43.5907
-69.2163	-27.6384	23.0676		-34.2486	-60.1492	-43.787
-69.2163	-28.0927	22.5122		-34.8484	-59.8037	-43.9763
-69.2163	-28.5347	21.9493		-35.4447	-59.4523	-44.1583
-69.2163	-28.9642	21.3793		-36.0374	-59.0949	-44.3325
-69.2163	-29.3813	20.8024		-36.6265	-58.7315	-44.4986
-69.2163	-29.7858	20.219		-37.212	-58.3623	-44.6563
-69.2163	-30.1776	19.6293		-37.7938	-57.9873	-44.8053
-69.2163	-30.5569	19.0336		-38.3717	-57.6065	-44.9454
-69.2163	-30.9234	18.432		-38.9459	-57.2199	-45.0765
-69.2163	-31.2774	17.8249		-39.5161	-56.8276	-45.1983
-69.2163	-31.6186	17.2123		-40.0824	-56.4296	-45.3107
-69.2163	-31.9472	16.5944		-40.6447	-56.0259	-45.4139
-69.2163	-32.2632	15.9714		-41.2029	-55.6167	-45.5076
-69.2163	-32.5665	15.3436		-41.757	-55.2019	-45.5922
-69.2163	-32.8571	14.7109		-42.3069	-54.7816	-45.6676
-69.2163	-33.1351	14.0735		-42.8526	-54.3558	-45.734
-69.2163	-33.4005	13.4316		-43.394	-53.9245	-45.7918
-69.2163	-33.6532	12.7853		-43.9311	-53.4879	-45.8412
-69.2163	-33.8932	12.1348		-44.4638	-53.0459	-45.8827
-69.2163	-34.1205	11.4801		-44.992	-52.5986	-45.9167
-69.2163	-34.335	10.8215		-45.5157	-52.1461	-45.9437
-69.2163	-34.5368	10.1591		-46.0349	-51.6883	-45.9644
-69.2163	-34.7258	9.49304		-46.5495	-51.2254	-45.9795
-69.2163	-34.9019	8.82359		-47.0594	-50.7574	-45.9897
-69.2163	-35.0651	8.15092		-47.5646	-50.2842	-45.9958
-69.2163	-35.2153	7.47526		-48.0651	-49.8061	-45.9989
-69.2163	-35.3526	6.79684		-48.5607	-49.323	-45.9999
-69.2163	-35.4767	6.11591		-49.0515	-48.8349	-46
-69.2163	-35.5877	5.43272		-49.5374	-48.342	-45.9996
-69.2163	-35.6856	4.74752		-50.0183	-47.8442	-45.9978
-69.2163	-35.7703	4.06055		-50.4943	-47.3416	-45.9935
-69.2163	-35.8417	3.37205		-50.9651	-46.8343	-45.9857
-69.2163	-35.8999	2.68223		-51.4309	-46.3223	-45.9735
-69.2163	-35.9449	1.99132		-51.8916	-45.8057	-45.956
-69.2163	-35.9765	1.29948		-52.347	-45.2845	-45.9326
-69.2163	-35.9949	0.60691		-52.7973	-44.7588	-45.9026
-69.2163	-35.9999	-0.086238		-53.2422	-44.2286	-45.8653
-69.2163	-35.9916	-0.779812		-53.6818	-43.6939	-45.8204
-69.2163	-35.9698	-1.47367		-54.1161	-43.155	-45.7673
-69.2163	-35.9347	-2.16768		-54.5449	-42.6116	-45.7057
-69.2163	-35.8861	-2.86172		-54.9683	-42.0641	-45.6353
-69.2163	-35.824	-3.55566		-55.3862	-41.5123	-45.5559
-69.2163	-35.7483	-4.24936		-55.7985	-40.9564	-45.4673
-69.2163	-35.6591	-4.9427		-56.2053	-40.3963	-45.3694
-69.2163	-35.5562	-5.63553		-56.6064	-39.8323	-45.2621
-69.2163	-35.4395	-6.32769		-57.0019	-39.2642	-45.1455
-69.2163	-35.3091	-7.01902		-57.3917	-38.6923	-45.0196
-69.2163	-35.1648	-7.70932		-57.7757	-38.1164	-44.8845
-69.2163	-35.0067	-8.3984		-58.154	-37.5368	-44.7405
-69.2163	-34.8345	-9.08603		-58.5265	-36.9534	-44.5876
-69.2163	-34.6484	-9.77195		-58.8931	-36.3663	-44.4261
-69.2163	-34.4481	-10.4559		-59.2538	-35.7755	-44.2564
-69.2163	-34.2338	-11.1376		-59.6086	-35.1812	-44.0787
-69.2163	-34.0054	-11.8167		-59.9574	-34.5834	-43.8934
-69.2163	-33.7628	-12.4929		-60.3002	-33.9821	-43.701
-69.2163	-33.5061	-13.1659		-60.637	-33.3774	-43.5018
-69.2163	-33.2353	-13.8352		-60.9678	-32.7694	-43.2963
-69.2163	-32.9505	-14.5005		-61.2924	-32.158	-43.085
-69.2163	-32.6517	-15.1613		-61.6109	-31.5435	-42.8683
-69.2163	-32.339	-15.8173		-61.9233	-30.9259	-42.6469
-69.2163	-32.0126	-16.468		-62.2294	-30.3051	-42.4213
-69.2163	-31.6725	-17.1129		-62.5293	-29.6813	-42.1921
-69.2163	-31.319	-17.7517		-62.823	-29.0545	-41.9597
-69.2163	-30.9521	-18.3839		-63.1104	-28.4248	-41.7249
-69.2163	-30.5722	-19.009		-63.3915	-27.7923	-41.4882
-69.2163	-30.1794	-19.6265		-63.6663	-27.157	-41.2502
-69.2163	-29.7741	-20.2362		-63.9346	-26.519	-41.0116
-69.2163	-29.3564	-20.8375		-64.1966	-25.8784	-40.773
-69.2163	-28.9267	-21.43		-64.4522	-25.2351	-40.5349
-69.2163	-28.4853	-22.0133		-64.7013	-24.5893	-40.2981
-69.2163	-28.0325	-22.5871		-64.944	-23.9411	-40.063
-69.2163	-27.5686	-23.151		-65.1801	-23.2905	-39.8304
-69.2163	-27.094	-23.7047		-65.4098	-22.6375	-39.6008
-69.2163	-26.6091	-24.2478		-65.6329	-21.9823	-39.3748
-69.2163	-26.1141	-24.7801		-65.8494	-21.3249	-39.153
-69.2163	-25.6096	-25.3012		-66.0594	-20.6653	-38.9359
-69.2163	-25.0957	-25.811		-66.2627	-20.0037	-38.724
-69.2163	-24.5729	-26.3092		-66.4594	-19.3401	-38.5179
-69.2163	-24.0415	-26.7956		-66.6495	-18.6746	-38.3181
-69.2163	-23.5019	-27.2702		-66.8329	-18.0071	-38.125
-69.2163	-22.9543	-27.7326		-67.0097	-17.3379	-37.939
-69.2163	-22.3992	-28.1829		-67.1797	-16.667	-37.7606
-69.2163	-21.8368	-28.6209		-67.343	-15.9944	-37.59
-69.2163	-21.2674	-29.0465		-67.4996	-15.3201	-37.4278
-69.2163	-20.6912	-29.4597		-67.6494	-14.6444	-37.274
-69.2163	-20.1085	-29.8605		-67.7924	-13.9672	-37.1291
-69.2163	-19.5196	-30.2487		-67.9287	-13.2886	-36.9931
-69.2163	-18.9246	-30.6245		-68.0582	-12.6086	-36.8663
-69.2163	-18.3238	-30.9877		-68.1809	-11.9274	-36.7488
-69.2163	-17.7173	-31.3384		-68.2968	-11.245	-36.6406
-69.2163	-17.1054	-31.6766		-68.4058	-10.5615	-36.5418
-69.2163	-16.4881	-32.0022		-68.508	-9.87693	-36.4523
-69.2163	-15.8656	-32.3154		-68.6033	-9.19137	-36.372
-69.2163	-15.2381	-32.616		-68.6918	-8.50488	-36.3008
-69.2163	-14.6056	-32.9041		-68.7734	-7.81755	-36.2383
-69.2163	-13.9684	-33.1796		-68.8482	-7.12944	-36.1844
-69.2163	-13.3265	-33.4426		-68.916	-6.44061	-36.1387
-69.2163	-12.6801	-33.693		-68.977	-5.75114	-36.1007
-69.2163	-12.0293	-33.9308		-69.031	-5.0611	-36.07
-69.2163	-11.3743	-34.1559		-69.0782	-4.37054	-36.046
-69.2163	-10.7153	-34.3683		-69.1184	-3.67956	-36.028
-69.2163	-10.0525	-34.568		-69.1518	-2.9882	-36.0153
-69.2163	-9.38598	-34.7549		-69.1782	-2.29654	-36.0071
-69.2163	-8.71605	-34.9289		-69.1977	-1.60466	-36.0025
-69.2163	-8.04291	-35.0901		-69.2103	-0.912612	-36.0005
-69.2163	-7.36679	-35.2382		-69.216	-0.220475	-36

## Sheet: Fig 8
Fig 8a								Fig 8b
1 Coordinate value of point on the pitch curve of eccentric curve face gear				2 Coordinate value of point on the pitch curve of noncircular gear				1 Coordinate value of point on the pitch curve of noncircular bevel gear				2 Coordinate value of point on the pitch curve of bevel gear
x/mm	y/mm	z/mm		x/mm	y/mm	z/mm		x/mm	y/mm	z/mm		x/mm	y/mm	z/mm
76.2853	0	-39.4044		76.2853	0	-39.4044		55	0	-30		55	0	-30
76.2842	-0.394039	-39.4036		76.2853	-0.394029	-39.4016		54.9879	-0.959817	-30		55	-0.959749	-29.9846
76.281	-0.788049	-39.4009		76.2853	-0.787966	-39.3931		54.9516	-1.91895	-30		55	-1.91844	-29.9386
76.2755	-1.182	-39.3966		76.2853	-1.18172	-39.3788		54.8912	-2.87673	-30		55	-2.87503	-29.8619
76.2679	-1.57586	-39.3904		76.2853	-1.5752	-39.3589		54.8068	-3.83246	-30		55	-3.82846	-29.7547
76.2581	-1.96961	-39.3826		76.2853	-1.96831	-39.3334		54.6984	-4.78549	-30		55	-4.77769	-29.6171
76.2461	-2.3632	-39.373		76.2853	-2.36096	-39.3021		54.5662	-5.73514	-30		55	-5.72167	-29.4493
76.232	-2.75662	-39.3616		76.2853	-2.75307	-39.2653		54.4105	-6.68076	-30		55	-6.65938	-29.2515
76.2157	-3.14984	-39.3486		76.2853	-3.14453	-39.2227		54.2313	-7.62171	-30		55	-7.5898	-29.024
76.1972	-3.54282	-39.3338		76.2853	-3.53527	-39.1746		54.029	-8.55736	-30		55	-8.51192	-28.7671
76.1766	-3.93553	-39.3174		76.2853	-3.92519	-39.1209		53.8039	-9.48708	-30		55	-9.42473	-28.4811
76.1538	-4.32796	-39.2992		76.2853	-4.3142	-39.0617		53.5562	-10.4103	-30		55	-10.3273	-28.1664
76.1289	-4.72006	-39.2793		76.2853	-4.70222	-38.9969		53.2862	-11.3263	-30		55	-11.2185	-27.8234
76.1018	-5.11181	-39.2578		76.2853	-5.08916	-38.9266		52.9944	-12.2347	-30		55	-12.0976	-27.4526
76.0726	-5.50318	-39.2347		76.2853	-5.47493	-38.8508		52.6811	-13.1349	-30		55	-12.9636	-27.0545
76.0412	-5.89415	-39.2099		76.2853	-5.85945	-38.7696		52.3467	-14.0263	-30		55	-13.8155	-26.6295
76.0077	-6.28469	-39.1834		76.2853	-6.24263	-38.6829		51.9916	-14.9083	-30		55	-14.6525	-26.1783
75.9721	-6.67476	-39.1554		76.2853	-6.6244	-38.591		51.6163	-15.7807	-30		55	-15.4737	-25.7015
75.9344	-7.06434	-39.1258		76.2853	-7.00467	-38.4936		51.2212	-16.6428	-30		55	-16.2783	-25.1996
75.8946	-7.45341	-39.0946		76.2853	-7.38336	-38.391		50.8068	-17.4942	-30		55	-17.0654	-24.6733
75.8527	-7.84194	-39.0618		76.2853	-7.76039	-38.2832		50.3736	-18.3345	-30		55	-17.8344	-24.1233
75.8086	-8.2299	-39.0276		76.2853	-8.13568	-38.1702		49.9222	-19.1633	-30		55	-18.5843	-23.5504
75.7625	-8.61726	-38.9918		76.2853	-8.50916	-38.052		49.4529	-19.9803	-30		55	-19.3146	-22.9553
75.7144	-9.00401	-38.9545		76.2853	-8.88076	-37.9287		48.9665	-20.785	-30		55	-20.0246	-22.3387
75.6641	-9.39011	-38.9158		76.2853	-9.25039	-37.8004		48.4633	-21.5773	-30		55	-20.7135	-21.7014
75.6119	-9.77553	-38.8757		76.2853	-9.61799	-37.6671		47.944	-22.3567	-30		55	-21.3808	-21.0443
75.5575	-10.1603	-38.8341		76.2853	-9.98349	-37.5289		47.4091	-23.123	-30		55	-22.0259	-20.3681
75.5012	-10.5443	-38.7911		76.2853	-10.3468	-37.3858		46.8591	-23.8759	-30		55	-22.6482	-19.6738
75.4428	-10.9275	-38.7468		76.2853	-10.7079	-37.2379		46.2947	-24.6153	-30		55	-23.2473	-18.9622
75.3824	-11.31	-38.7012		76.2853	-11.0667	-37.0852		45.7163	-25.3409	-30		55	-23.8226	-18.2342
75.32	-11.6918	-38.6543		76.2853	-11.4231	-36.9278		45.1245	-26.0526	-30		55	-24.3737	-17.4906
75.2556	-12.0727	-38.6061		76.2853	-11.7771	-36.7658		44.5199	-26.7502	-30		55	-24.9003	-16.7324
75.1892	-12.4527	-38.5566		76.2853	-12.1286	-36.5993		43.903	-27.4336	-30		55	-25.402	-15.9605
75.1209	-12.8319	-38.5059		76.2853	-12.4776	-36.4282		43.2743	-28.1027	-30		55	-25.8785	-15.1758
75.0506	-13.2103	-38.4541		76.2853	-12.8239	-36.2528		42.6345	-28.7573	-30		55	-26.3294	-14.3792
74.9784	-13.5877	-38.4011		76.2853	-13.1676	-36.0729		41.984	-29.3975	-30		55	-26.7546	-13.5716
74.9042	-13.9642	-38.3469		76.2853	-13.5086	-35.8888		41.3233	-30.0231	-30		55	-27.1539	-12.754
74.8281	-14.3398	-38.2917		76.2853	-13.8469	-35.7004		40.653	-30.6342	-30		55	-27.5271	-11.9273
74.7501	-14.7144	-38.2354		76.2853	-14.1823	-35.5079		39.9736	-31.2308	-30		55	-27.874	-11.0924
74.6703	-15.088	-38.1781		76.2853	-14.5149	-35.3113		39.2855	-31.8128	-30		55	-28.1946	-10.2502
74.5885	-15.4606	-38.1198		76.2853	-14.8446	-35.1107		38.5893	-32.3803	-30		55	-28.4888	-9.40158
74.5049	-15.8322	-38.0606		76.2853	-15.1713	-34.9061		37.8854	-32.9333	-30		55	-28.7566	-8.54745
74.4195	-16.2028	-38.0004		76.2853	-15.4951	-34.6977		37.1742	-33.4718	-30		55	-28.998	-7.6887
74.3322	-16.5723	-37.9393		76.2853	-15.8158	-34.4855		36.4563	-33.9961	-30		55	-29.2131	-6.82618
74.2431	-16.9408	-37.8774		76.2853	-16.1335	-34.2696		35.732	-34.506	-30		55	-29.4019	-5.96075
74.1522	-17.3082	-37.8146		76.2853	-16.448	-34.05		35.0018	-35.0018	-30		55	-29.5645	-5.09326
74.0595	-17.6745	-37.751		76.2853	-16.7595	-33.8269		34.266	-35.4835	-30		55	-29.7011	-4.22451
73.965	-18.0396	-37.6867		76.2853	-17.0678	-33.6003		33.5251	-35.9512	-30		55	-29.8118	-3.35533
73.8687	-18.4037	-37.6217		76.2853	-17.3729	-33.3702		32.7793	-36.4051	-30		55	-29.8968	-2.48649
73.7707	-18.7665	-37.5559		76.2853	-17.6748	-33.1368		32.0292	-36.8453	-30		55	-29.9563	-1.61876
73.671	-19.1283	-37.4896		76.2853	-17.9735	-32.9002		31.2749	-37.272	-30		55	-29.9906	-0.752897
73.5695	-19.4888	-37.4226		76.2853	-18.2688	-32.6603		30.5169	-37.6852	-30		55	-29.9998	0.110375
73.4664	-19.8482	-37.355		76.2853	-18.5609	-32.4174		29.7554	-38.0852	-30		55	-29.9843	0.970347
73.3615	-20.2064	-37.2868		76.2853	-18.8497	-32.1714		28.9908	-38.472	-30		55	-29.9444	1.82633
73.255	-20.5633	-37.2182		76.2853	-19.1352	-31.9224		28.2232	-38.8459	-30		55	-29.8803	2.67766
73.1468	-20.9191	-37.1491		76.2853	-19.4173	-31.6705		27.4531	-39.2071	-30		55	-29.7923	3.5237
73.037	-21.2736	-37.0795		76.2853	-19.6961	-31.4158		26.6806	-39.5556	-30		55	-29.6809	4.36381
72.9255	-21.6269	-37.0095		76.2853	-19.9715	-31.1583		25.9059	-39.8917	-30		55	-29.5464	5.19739
72.8124	-21.9789	-36.9391		76.2853	-20.2435	-30.8982		25.1294	-40.2155	-30		55	-29.389	6.02387
72.6977	-22.3297	-36.8684		76.2853	-20.5121	-30.6355		24.3512	-40.5271	-30		55	-29.2092	6.84268
72.5814	-22.6792	-36.7974		76.2853	-20.7774	-30.3702		23.5714	-40.8269	-30		55	-29.0074	7.65329
72.4636	-23.0274	-36.7261		76.2853	-21.0392	-30.1025		22.7904	-41.1149	-30		55	-28.7839	8.45517
72.3442	-23.3743	-36.6545		76.2853	-21.2976	-29.8323		22.0082	-41.3913	-30		55	-28.5391	9.24783
72.2232	-23.7199	-36.5828		76.2853	-21.5525	-29.5599		21.225	-41.6563	-30		55	-28.2734	10.0308
72.1007	-24.0643	-36.5108		76.2853	-21.8041	-29.2852		20.4409	-41.9101	-30		55	-27.9872	10.8036
71.9767	-24.4073	-36.4387		76.2853	-22.0522	-29.0083		19.6561	-42.1527	-30		55	-27.6809	11.5658
71.8512	-24.749	-36.3665		76.2853	-22.2969	-28.7293		18.8708	-42.3844	-30		55	-27.355	12.3169
71.7242	-25.0894	-36.2942		76.2853	-22.5382	-28.4482		18.0849	-42.6054	-30		55	-27.0097	13.0566
71.5957	-25.4284	-36.2219		76.2853	-22.7761	-28.1652		17.2987	-42.8157	-30		55	-26.6456	13.7845
71.4658	-25.7662	-36.1495		76.2853	-23.0105	-27.8802		16.5121	-43.0156	-30		55	-26.263	14.5002
71.3344	-26.1025	-36.0772		76.2853	-23.2416	-27.5934		15.7254	-43.2051	-30		55	-25.8623	15.2033
71.2016	-26.4376	-36.0049		76.2853	-23.4692	-27.3047		14.9385	-43.3844	-30		55	-25.444	15.8935
71.0673	-26.7713	-35.9326		76.2853	-23.6934	-27.0144		14.1515	-43.5537	-30		55	-25.0084	16.5704
70.9317	-27.1036	-35.8605		76.2853	-23.9143	-26.7223		13.3644	-43.7131	-30		55	-24.556	17.2338
70.7947	-27.4346	-35.7885		76.2853	-24.1317	-26.4287		12.5774	-43.8627	-30		55	-24.0871	17.8833
70.6562	-27.7643	-35.7166		76.2853	-24.3458	-26.1335		11.7905	-44.0026	-30		55	-23.6021	18.5187
70.5164	-28.0926	-35.645		76.2853	-24.5566	-25.8368		11.0036	-44.1329	-30		55	-23.1014	19.1396
70.3753	-28.4195	-35.5735		76.2853	-24.764	-25.5386		10.2168	-44.2538	-30		55	-22.5855	19.7457
70.2328	-28.745	-35.5023		76.2853	-24.9681	-25.2391		9.43014	-44.3653	-30		55	-22.0547	20.3369
70.089	-29.0692	-35.4314		76.2853	-25.1688	-24.9382		8.64362	-44.4676	-30		55	-21.5094	20.9128
69.9438	-29.3921	-35.3607		76.2853	-25.3662	-24.6361		7.85725	-44.5607	-30		55	-20.9499	21.4732
69.7974	-29.7135	-35.2904		76.2853	-25.5604	-24.3327		7.07101	-44.6446	-30		55	-20.3768	22.0179
69.6496	-30.0336	-35.2205		76.2853	-25.7513	-24.0281		6.28492	-44.7196	-30		55	-19.7902	22.5466
69.5006	-30.3524	-35.1509		76.2853	-25.9389	-23.7225		5.49897	-44.7855	-30		55	-19.1907	23.059
69.3503	-30.6697	-35.0817		76.2853	-26.1233	-23.4157		4.71314	-44.8426	-30		55	-18.5785	23.555
69.1987	-30.9858	-35.0129		76.2853	-26.3045	-23.1079		3.92743	-44.8908	-30		55	-17.9541	24.0344
69.0459	-31.3004	-34.9445		76.2853	-26.4825	-22.7991		3.14182	-44.9301	-30		55	-17.3178	24.4968
68.8919	-31.6137	-34.8767		76.2853	-26.6573	-22.4894		2.35629	-44.9607	-30		55	-16.67	24.9422
68.7366	-31.9256	-34.8093		76.2853	-26.8289	-22.1788		1.57083	-44.9825	-30		55	-16.011	25.3702
68.5801	-32.2361	-34.7425		76.2853	-26.9974	-21.8673		0.785402	-44.9956	-30		55	-15.3413	25.7807
68.4224	-32.5453	-34.6761		76.2853	-27.1628	-21.555		2.75546e-15	-45	-30		55	-14.6612	26.1735
68.2635	-32.8532	-34.6104		76.2853	-27.325	-21.242		-0.785402	-44.9956	-30		55	-13.971	26.5483
68.1034	-33.1596	-34.5452		76.2853	-27.4842	-20.9282		-1.57083	-44.9825	-30		55	-13.2711	26.905
67.9421	-33.4648	-34.4806		76.2853	-27.6404	-20.6137		-2.35629	-44.9607	-30		55	-12.5619	27.2433
67.7796	-33.7685	-34.4167		76.2853	-27.7935	-20.2986		-3.14182	-44.9301	-30		55	-11.8438	27.5631
67.616	-34.071	-34.3534		76.2853	-27.9436	-19.9828		-3.92743	-44.8908	-30		55	-11.1171	27.8641
67.4512	-34.372	-34.2907		76.2853	-28.0907	-19.6664		-4.71314	-44.8426	-30		55	-10.3822	28.1462
67.2853	-34.6718	-34.2288		76.2853	-28.2348	-19.3495		-5.49897	-44.7855	-30		55	-9.63947	28.4092
67.1183	-34.9702	-34.1675		76.2853	-28.376	-19.0321		-6.28492	-44.7196	-30		55	-8.88932	28.6527
66.9501	-35.2673	-34.107		76.2853	-28.5143	-18.7141		-7.07101	-44.6446	-30		55	-8.13213	28.8768
66.7808	-35.563	-34.0471		76.2853	-28.6497	-18.3957		-7.85725	-44.5607	-30		55	-7.36828	29.0811
66.6104	-35.8574	-33.9881		76.2853	-28.7822	-18.0769		-8.64362	-44.4676	-30		55	-6.59818	29.2654
66.4389	-36.1505	-33.9298		76.2853	-28.9118	-17.7577		-9.43014	-44.3653	-30		55	-5.82223	29.4296
66.2663	-36.4423	-33.8723		76.2853	-29.0387	-17.4381		-10.2168	-44.2538	-30		55	-5.04085	29.5735
66.0926	-36.7327	-33.8155		76.2853	-29.1627	-17.1181		-11.0036	-44.1329	-30		55	-4.25446	29.6968
65.9178	-37.0219	-33.7597		76.2853	-29.2839	-16.7978		-11.7905	-44.0026	-30		55	-3.4635	29.7994
65.7419	-37.3097	-33.7046		76.2853	-29.4024	-16.4772		-12.5774	-43.8627	-30		55	-2.66839	29.8811
65.565	-37.5963	-33.6504		76.2853	-29.5181	-16.1564		-13.3644	-43.7131	-30		55	-1.86959	29.9417
65.387	-37.8815	-33.597		76.2853	-29.6311	-15.8352		-14.1515	-43.5537	-30		55	-1.06756	29.981
65.2079	-38.1655	-33.5445		76.2853	-29.7415	-15.5139		-14.9385	-43.3844	-30		55	-0.262777	29.9988
65.0278	-38.4482	-33.4929		76.2853	-29.8491	-15.1923		-15.7254	-43.2051	-30		55	0.544289	29.9951
64.8466	-38.7296	-33.4422		76.2853	-29.9542	-14.8705		-16.5121	-43.0156	-30		55	1.35314	29.9695
64.6644	-39.0097	-33.3925		76.2853	-30.0566	-14.5485		-17.2987	-42.8157	-30		55	2.16327	29.9219
64.4811	-39.2886	-33.3436		76.2853	-30.1564	-14.2264		-18.0849	-42.6054	-30		55	2.97415	29.8522
64.2968	-39.5661	-33.2957		76.2853	-30.2536	-13.9041		-18.8708	-42.3844	-30		55	3.78527	29.7602
64.1115	-39.8425	-33.2487		76.2853	-30.3482	-13.5817		-19.6561	-42.1527	-30		55	4.59606	29.6458
63.9252	-40.1176	-33.2027		76.2853	-30.4403	-13.2592		-20.4409	-41.9101	-30		55	5.40598	29.5089
63.7378	-40.3914	-33.1577		76.2853	-30.5299	-12.9365		-21.225	-41.6563	-30		55	6.21445	29.3493
63.5494	-40.664	-33.1136		76.2853	-30.617	-12.6138		-22.0082	-41.3913	-30		55	7.02088	29.1669
63.36	-40.9353	-33.0706		76.2853	-30.7017	-12.291		-22.7904	-41.1149	-30		55	7.82468	28.9616
63.1696	-41.2055	-33.0285		76.2853	-30.7838	-11.9681		-23.5714	-40.8269	-30		55	8.62523	28.7334
62.9782	-41.4744	-32.9874		76.2853	-30.8636	-11.6452		-24.3512	-40.5271	-30		55	9.42189	28.4821
62.7858	-41.7421	-32.9474		76.2853	-30.9409	-11.3222		-25.1294	-40.2155	-30		55	10.214	28.2077
62.5923	-42.0085	-32.9084		76.2853	-31.0158	-10.9992		-25.9059	-39.8917	-30		55	11.001	27.9102
62.3979	-42.2738	-32.8705		76.2853	-31.0884	-10.6762		-26.6806	-39.5556	-30		55	11.7821	27.5895
62.2025	-42.5379	-32.8336		76.2853	-31.1585	-10.3532		-27.4531	-39.2071	-30		55	12.5567	27.2457
62.0061	-42.8008	-32.7977		76.2853	-31.2264	-10.0301		-28.2232	-38.8459	-30		55	13.3241	26.8788
61.8086	-43.0624	-32.7629		76.2853	-31.2919	-9.70702		-28.9908	-38.472	-30		55	14.0835	26.4888
61.6102	-43.3229	-32.7292		76.2853	-31.3551	-9.38395		-29.7554	-38.0852	-30		55	14.8343	26.0757
61.4108	-43.5823	-32.6965		76.2853	-31.416	-9.06089		-30.5169	-37.6852	-30		55	15.5758	25.6397
61.2104	-43.8404	-32.665		76.2853	-31.4746	-8.73784		-31.2749	-37.272	-30		55	16.3071	25.1809
61.009	-44.0974	-32.6345		76.2853	-31.531	-8.41481		-32.0292	-36.8453	-30		55	17.0275	24.6994
60.8067	-44.3533	-32.6051		76.2853	-31.5851	-8.09179		-32.7793	-36.4051	-30		55	17.7364	24.1955
60.6033	-44.6079	-32.5768		76.2853	-31.6369	-7.7688		-33.5251	-35.9512	-30		55	18.4329	23.6691
60.399	-44.8615	-32.5497		76.2853	-31.6866	-7.44583		-34.266	-35.4835	-30		55	19.1163	23.1207
60.1936	-45.1138	-32.5236		76.2853	-31.7341	-7.12289		-35.0018	-35.0018	-30		55	19.7857	22.5505
59.9873	-45.3651	-32.4987		76.2853	-31.7793	-6.79998		-35.732	-34.506	-30		55	20.4405	21.9587
59.78	-45.6152	-32.4749		76.2853	-31.8224	-6.47711		-36.4563	-33.9961	-30		55	21.0799	21.3457
59.5717	-45.8642	-32.4522		76.2853	-31.8633	-6.15426		-37.1742	-33.4718	-30		55	21.7031	20.7117
59.3624	-46.1121	-32.4306		76.2853	-31.9021	-5.83145		-37.8854	-32.9333	-30		55	22.3093	20.0573
59.1521	-46.3588	-32.4102		76.2853	-31.9387	-5.50867		-38.5893	-32.3803	-30		55	22.8977	19.3828
58.9409	-46.6045	-32.391		76.2853	-31.9731	-5.18593		-39.2855	-31.8128	-30		55	23.4677	18.6887
58.7286	-46.849	-32.3728		76.2853	-32.0055	-4.86322		-39.9736	-31.2308	-30		55	24.0185	17.9754
58.5153	-47.0925	-32.3558		76.2853	-32.0357	-4.54055		-40.653	-30.6342	-30		55	24.5492	17.2434
58.3011	-47.3349	-32.34		76.2853	-32.0638	-4.2179		-41.3233	-30.0231	-30		55	25.0593	16.4934
58.0859	-47.5761	-32.3253		76.2853	-32.0898	-3.89529		-41.984	-29.3975	-30		55	25.5479	15.7259
57.8696	-47.8163	-32.3118		76.2853	-32.1137	-3.57271		-42.6345	-28.7573	-30		55	26.0145	14.9415
57.6524	-48.0554	-32.2995		76.2853	-32.1355	-3.25016		-43.2743	-28.1027	-30		55	26.4582	14.1408
57.4341	-48.2934	-32.2883		76.2853	-32.1553	-2.92763		-43.903	-27.4336	-30		55	26.8785	13.3247
57.2149	-48.5304	-32.2782		76.2853	-32.1729	-2.60513		-44.5199	-26.7502	-30		55	27.2747	12.4937
56.9946	-48.7663	-32.2694		76.2853	-32.1885	-2.28264		-45.1245	-26.0526	-30		55	27.6462	11.6486
56.7734	-49.0011	-32.2616		76.2853	-32.202	-1.96018		-45.7163	-25.3409	-30		55	27.9923	10.7902
56.5511	-49.2349	-32.2551		76.2853	-32.2135	-1.63774		-46.2947	-24.6153	-30		55	28.3127	9.91933
56.3278	-49.4677	-32.2497		76.2853	-32.2229	-1.31531		-46.8591	-23.8759	-30		55	28.6066	9.03679
56.1035	-49.6994	-32.2456		76.2853	-32.2303	-0.992888		-47.4091	-23.123	-30		55	28.8736	8.14344
55.8782	-49.93	-32.2425		76.2853	-32.2356	-0.670478		-47.944	-22.3567	-30		55	29.1132	7.24018
55.6519	-50.1596	-32.2407		76.2853	-32.2388	-0.348074		-48.4633	-21.5773	-30		55	29.325	6.32792
55.4245	-50.3882	-32.24		76.2853	-32.24	-0.0256736		-48.9665	-20.785	-30		55	29.5086	5.40757
55.1961	-50.6157	-32.2405		76.2853	-32.2391	0.296727		-49.4529	-19.9803	-30		55	29.6636	4.4801
54.9666	-50.8422	-32.2422		76.2853	-32.2362	0.61913		-49.9222	-19.1633	-30		55	29.7896	3.54647
54.7362	-51.0677	-32.245		76.2853	-32.2312	0.941538		-50.3736	-18.3345	-30		55	29.8865	2.60767
54.5046	-51.2922	-32.249		76.2853	-32.2242	1.26396		-50.8068	-17.4942	-30		55	29.9538	1.66471
54.2721	-51.5156	-32.2542		76.2853	-32.2151	1.58638		-51.2212	-16.6428	-30		55	29.9914	0.718581
54.0385	-51.738	-32.2605		76.2853	-32.204	1.90883		-51.6163	-15.7807	-30		55	29.9991	-0.229677
53.8038	-51.9595	-32.268		76.2853	-32.1908	2.23129		-51.9916	-14.9083	-30		55	29.9768	-1.17903
53.5681	-52.1799	-32.2767		76.2853	-32.1755	2.55376		-52.3467	-14.0263	-30		55	29.9244	-2.12845
53.3313	-52.3993	-32.2866		76.2853	-32.1582	2.87626		-52.6811	-13.1349	-30		55	29.8418	-3.07688
53.0934	-52.6177	-32.2976		76.2853	-32.1388	3.19879		-52.9944	-12.2347	-30		55	29.729	-4.02328
52.8545	-52.8351	-32.3098		76.2853	-32.1173	3.52134		-53.2862	-11.3263	-30		55	29.586	-4.96659
52.6144	-53.0515	-32.3231		76.2853	-32.0937	3.84391		-53.5562	-10.4103	-30		55	29.413	-5.90577
52.3734	-53.2669	-32.3376		76.2853	-32.0681	4.16652		-53.8039	-9.48708	-30		55	29.2099	-6.83977
52.1312	-53.4813	-32.3532		76.2853	-32.0403	4.48916		-54.029	-8.55736	-30		55	28.977	-7.76755
51.8879	-53.6947	-32.37		76.2853	-32.0104	4.81183		-54.2313	-7.62171	-30		55	28.7144	-8.68807
51.6435	-53.9071	-32.388		76.2853	-31.9784	5.13453		-54.4105	-6.68076	-30		55	28.4224	-9.60031
51.398	-54.1185	-32.4071		76.2853	-31.9443	5.45727		-54.5662	-5.73514	-30		55	28.1013	-10.5032
51.1515	-54.329	-32.4273		76.2853	-31.908	5.78004		-54.6984	-4.78549	-30		55	27.7513	-11.3959
50.9038	-54.5384	-32.4487		76.2853	-31.8696	6.10285		-54.8068	-3.83246	-30		55	27.3728	-12.2772
50.6549	-54.7469	-32.4712		76.2853	-31.8291	6.42569		-54.8912	-2.87673	-30		55	26.9662	-13.1462
50.405	-54.9544	-32.4948		76.2853	-31.7863	6.74856		-54.9516	-1.91895	-30		55	26.532	-14.002
50.1539	-55.1608	-32.5196		76.2853	-31.7414	7.07146		-54.9879	-0.959817	-30		55	26.0705	-14.8436
49.9017	-55.3663	-32.5455		76.2853	-31.6943	7.3944		-55	-6.73556e-15	-30		55	25.5822	-15.67
49.6484	-55.5708	-32.5724		76.2853	-31.645	7.71736		-54.9879	0.959817	-30		55	25.0678	-16.4804
49.3939	-55.7744	-32.6005		76.2853	-31.5935	8.04035		-54.9516	1.91895	-30		55	24.5278	-17.2739
49.1382	-55.9769	-32.6297		76.2853	-31.5397	8.36336		-54.8912	2.87673	-30		55	23.9628	-18.0495
48.8814	-56.1784	-32.66		76.2853	-31.4837	8.68639		-54.8068	3.83246	-30		55	23.3733	-18.8066
48.6235	-56.379	-32.6914		76.2853	-31.4255	9.00944		-54.6984	4.78549	-30		55	22.7602	-19.5441
48.3643	-56.5785	-32.7239		76.2853	-31.3649	9.3325		-54.5662	5.73514	-30		55	22.124	-20.2615
48.104	-56.7771	-32.7575		76.2853	-31.3021	9.65557		-54.4105	6.68076	-30		55	21.4656	-20.9578
47.8425	-56.9747	-32.7921		76.2853	-31.237	9.97864		-54.2313	7.62171	-30		55	20.7856	-21.6324
47.5798	-57.1713	-32.8278		76.2853	-31.1695	10.3017		-54.029	8.55736	-30		55	20.0849	-22.2845
47.316	-57.3669	-32.8645		76.2853	-31.0997	10.6248		-53.8039	9.48708	-30		55	19.3642	-22.9135
47.0509	-57.5614	-32.9023		76.2853	-31.0275	10.9478		-53.5562	10.4103	-30		55	18.6244	-23.5187
46.7846	-57.755	-32.9411		76.2853	-30.953	11.2708		-53.2862	11.3263	-30		55	17.8664	-24.0996
46.5171	-57.9476	-32.981		76.2853	-30.8761	11.5938		-52.9944	12.2347	-30		55	17.091	-24.6556
46.2484	-58.1392	-33.0219		76.2853	-30.7967	11.9167		-52.6811	13.1349	-30		55	16.2992	-25.186
45.9785	-58.3298	-33.0638		76.2853	-30.7149	12.2396		-52.3467	14.0263	-30		55	15.4918	-25.6905
45.7073	-58.5193	-33.1067		76.2853	-30.6307	12.5624		-51.9916	14.9083	-30		55	14.6699	-26.1686
45.4349	-58.7079	-33.1506		76.2853	-30.544	12.8851		-51.6163	15.7807	-30		55	13.8343	-26.6198
45.1613	-58.8954	-33.1955		76.2853	-30.4548	13.2078		-51.2212	16.6428	-30		55	12.986	-27.0437
44.8864	-59.0819	-33.2413		76.2853	-30.3631	13.5303		-50.8068	17.4942	-30		55	12.1261	-27.4401
44.6102	-59.2674	-33.2881		76.2853	-30.2688	13.8528		-50.3736	18.3345	-30		55	11.2555	-27.8085
44.3328	-59.4519	-33.3359		76.2853	-30.172	14.1751		-49.9222	19.1633	-30		55	10.3752	-28.1488
44.0542	-59.6353	-33.3846		76.2853	-30.0726	14.4972		-49.4529	19.9803	-30		55	9.48624	-28.4607
43.7743	-59.8177	-33.4342		76.2853	-29.9707	14.8192		-48.9665	20.785	-30		55	8.58961	-28.744
43.4931	-59.999	-33.4848		76.2853	-29.8661	15.141		-48.4633	21.5773	-30		55	7.68633	-28.9986
43.2106	-60.1793	-33.5363		76.2853	-29.7588	15.4626		-47.944	22.3567	-30		55	6.77742	-29.2244
42.9268	-60.3585	-33.5886		76.2853	-29.6489	15.7841		-47.4091	23.123	-30		55	5.8639	-29.4213
42.6418	-60.5367	-33.6418		76.2853	-29.5363	16.1052		-46.8591	23.8759	-30		55	4.94676	-29.5893
42.3555	-60.7138	-33.6959		76.2853	-29.421	16.4261		-46.2947	24.6153	-30		55	4.02703	-29.7285
42.0678	-60.8898	-33.7508		76.2853	-29.303	16.7468		-45.7163	25.3409	-30		55	3.10569	-29.8388
41.7789	-61.0648	-33.8066		76.2853	-29.1822	17.0671		-45.1245	26.0526	-30		55	2.18374	-29.9204
41.4886	-61.2387	-33.8632		76.2853	-29.0586	17.3871		-44.5199	26.7502	-30		55	1.26213	-29.9734
41.1971	-61.4115	-33.9206		76.2853	-28.9322	17.7068		-43.903	27.4336	-30		55	0.341849	-29.9981
40.9042	-61.5832	-33.9787		76.2853	-28.803	18.0261		-43.2743	28.1027	-30		55	-0.576173	-29.9945
40.61	-61.7537	-34.0377		76.2853	-28.671	18.345		-42.6345	28.7573	-30		55	-1.49101	-29.9629
40.3145	-61.9232	-34.0974		76.2853	-28.5361	18.6635		-41.984	29.3975	-30		55	-2.40174	-29.9037
40.0176	-62.0916	-34.1578		76.2853	-28.3982	18.9815		-41.3233	30.0231	-30		55	-3.30748	-29.8171
39.7194	-62.2588	-34.219		76.2853	-28.2575	19.299		-40.653	30.6342	-30		55	-4.20736	-29.7035
39.4199	-62.4249	-34.2808		76.2853	-28.1138	19.616		-39.9736	31.2308	-30		55	-5.10053	-29.5632
39.119	-62.5898	-34.3434		76.2853	-27.9672	19.9324		-39.2855	31.8128	-30		55	-5.98618	-29.3967
38.8168	-62.7536	-34.4066		76.2853	-27.8176	20.2483		-38.5893	32.3803	-30		55	-6.86351	-29.2043
38.5132	-62.9163	-34.4704		76.2853	-27.665	20.5636		-37.8854	32.9333	-30		55	-7.73174	-28.9866
38.2083	-63.0778	-34.5349		76.2853	-27.5093	20.8781		-37.1742	33.4718	-30		55	-8.59014	-28.7439
37.9021	-63.238	-34.6		76.2853	-27.3506	21.1921		-36.4563	33.9961	-30		55	-9.43798	-28.4767
37.5944	-63.3971	-34.6656		76.2853	-27.1888	21.5052		-35.732	34.506	-30		55	-10.2746	-28.1857
37.2855	-63.5551	-34.7319		76.2853	-27.0239	21.8176		-35.0018	35.0018	-30		55	-11.0993	-27.8712
36.9751	-63.7117	-34.7986		76.2853	-26.8559	22.1292		-34.266	35.4835	-30		55	-11.9114	-27.5339
36.6634	-63.8672	-34.8659		76.2853	-26.6848	22.44		-33.5251	35.9512	-30		55	-12.7104	-27.1743
36.3504	-64.0215	-34.9337		76.2853	-26.5105	22.7499		-32.7793	36.4051	-30		55	-13.4957	-26.793
36.036	-64.1745	-35.002		76.2853	-26.333	23.0588		-32.0292	36.8453	-30		55	-14.2668	-26.3905
35.7202	-64.3263	-35.0707		76.2853	-26.1524	23.3667		-31.2749	37.272	-30		55	-15.023	-25.9675
35.403	-64.4768	-35.1398		76.2853	-25.9685	23.6737		-30.5169	37.6852	-30		55	-15.764	-25.5244
35.0845	-64.626	-35.2093		76.2853	-25.7814	23.9795		-29.7554	38.0852	-30		55	-16.4892	-25.062
34.7646	-64.7739	-35.2793		76.2853	-25.591	24.2843		-28.9908	38.472	-30		55	-17.1983	-24.5808
34.4434	-64.9206	-35.3495		76.2853	-25.3974	24.5878		-28.2232	38.8459	-30		55	-17.8908	-24.0815
34.1207	-65.066	-35.4201		76.2853	-25.2005	24.8902		-27.4531	39.2071	-30		55	-18.5663	-23.5646
33.7968	-65.21	-35.491		76.2853	-25.0002	25.1913		-26.6806	39.5556	-30		55	-19.2245	-23.0308
33.4714	-65.3527	-35.5622		76.2853	-24.7967	25.491		-25.9059	39.8917	-30		55	-19.8651	-22.4806
33.1447	-65.4941	-35.6336		76.2853	-24.5898	25.7894		-25.1294	40.2155	-30		55	-20.4876	-21.9148
32.8166	-65.6341	-35.7052		76.2853	-24.3796	26.0863		-24.3512	40.5271	-30		55	-21.092	-21.3337
32.4872	-65.7727	-35.777		76.2853	-24.1661	26.3818		-23.5714	40.8269	-30		55	-21.6778	-20.7382
32.1564	-65.91	-35.849		76.2853	-23.9491	26.6757		-22.7904	41.1149	-30		55	-22.2448	-20.1288
31.8243	-66.0458	-35.9211		76.2853	-23.7288	26.968		-22.0082	41.3913	-30		55	-22.7929	-19.506
31.4908	-66.1803	-35.9934		76.2853	-23.5051	27.2586		-21.225	41.6563	-30		55	-23.3218	-18.8705
31.156	-66.3133	-36.0657		76.2853	-23.278	27.5475		-20.4409	41.9101	-30		55	-23.8313	-18.2228
30.8198	-66.445	-36.138		76.2853	-23.0475	27.8346		-19.6561	42.1527	-30		55	-24.3213	-17.5635
30.4823	-66.5751	-36.2104		76.2853	-22.8136	28.1199		-18.8708	42.3844	-30		55	-24.7915	-16.8932
30.1435	-66.7038	-36.2827		76.2853	-22.5763	28.4033		-18.0849	42.6054	-30		55	-25.242	-16.2124
29.8033	-66.8311	-36.355		76.2853	-22.3356	28.6846		-17.2987	42.8157	-30		55	-25.6725	-15.5217
29.4618	-66.9568	-36.4272		76.2853	-22.0914	28.964		-16.5121	43.0156	-30		55	-26.0829	-14.8216
29.119	-67.0811	-36.4993		76.2853	-21.8438	29.2412		-15.7254	43.2051	-30		55	-26.4732	-14.1127
28.7749	-67.2038	-36.5713		76.2853	-21.5928	29.5163		-14.9385	43.3844	-30		55	-26.8433	-13.3955
28.4294	-67.325	-36.6431		76.2853	-21.3384	29.7891		-14.1515	43.5537	-30		55	-27.193	-12.6704
28.0827	-67.4447	-36.7147		76.2853	-21.0806	30.0596		-13.3644	43.7131	-30		55	-27.5224	-11.9381
27.7347	-67.5628	-36.786		76.2853	-20.8193	30.3277		-12.5774	43.8627	-30		55	-27.8313	-11.199
27.3854	-67.6793	-36.8571		76.2853	-20.5546	30.5934		-11.7905	44.0026	-30		55	-28.1198	-10.4536
27.0349	-67.7943	-36.9279		76.2853	-20.2865	30.8565		-11.0036	44.1329	-30		55	-28.3878	-9.70233
26.683	-67.9076	-36.9983		76.2853	-20.0151	31.1171		-10.2168	44.2538	-30		55	-28.6352	-8.94576
26.33	-68.0193	-37.0684		76.2853	-19.7402	31.375		-9.43014	44.3653	-30		55	-28.862	-8.18432
25.9756	-68.1294	-37.138		76.2853	-19.462	31.6301		-8.64362	44.4676	-30		55	-29.0683	-7.41848
25.6201	-68.2379	-37.2072		76.2853	-19.1804	31.8824		-7.85725	44.5607	-30		55	-29.254	-6.6487
25.2633	-68.3447	-37.2759		76.2853	-18.8954	32.1319		-7.07101	44.6446	-30		55	-29.419	-5.87543
24.9053	-68.4498	-37.3442		76.2853	-18.6072	32.3784		-6.28492	44.7196	-30		55	-29.5635	-5.09911
24.5461	-68.5532	-37.4118		76.2853	-18.3156	32.6218		-5.49897	44.7855	-30		55	-29.6873	-4.32018
24.1858	-68.6549	-37.4789		76.2853	-18.0207	32.8622		-4.71314	44.8426	-30		55	-29.7905	-3.53909
23.8242	-68.755	-37.5454		76.2853	-17.7226	33.0994		-3.92743	44.8908	-30		55	-29.8731	-2.75625
23.4615	-68.8532	-37.6112		76.2853	-17.4212	33.3333		-3.14182	44.9301	-30		55	-29.9351	-1.97211
23.0977	-68.9498	-37.6764		76.2853	-17.1166	33.5639		-2.35629	44.9607	-30		55	-29.9765	-1.18708
22.7327	-69.0445	-37.7408		76.2853	-16.8088	33.791		-1.57083	44.9825	-30		55	-29.9973	-0.401599
22.3666	-69.1375	-37.8045		76.2853	-16.4979	34.0147		-0.785402	44.9956	-30		55	-29.9975	0.383925
21.9994	-69.2287	-37.8674		76.2853	-16.1838	34.2349		-8.26637e-15	45	-30		55	-29.9772	1.16907
21.6311	-69.3181	-37.9295		76.2853	-15.8666	34.4514		0.785402	44.9956	-30		55	-29.9363	1.95341
21.2617	-69.4057	-37.9907		76.2853	-15.5463	34.6642		1.57083	44.9825	-30		55	-29.8749	2.73653
20.8913	-69.4914	-38.051		76.2853	-15.2231	34.8732		2.35629	44.9607	-30		55	-29.793	3.51801
20.5199	-69.5753	-38.1105		76.2853	-14.8968	35.0784		3.14182	44.9301	-30		55	-29.6906	4.29742
20.1474	-69.6574	-38.1689		76.2853	-14.5676	35.2796		3.92743	44.8908	-30		55	-29.5677	5.07436
19.7739	-69.7376	-38.2264		76.2853	-14.2355	35.4769		4.71314	44.8426	-30		55	-29.4244	5.84838
19.3995	-69.8158	-38.2828		76.2853	-13.9005	35.67		5.49897	44.7855	-30		55	-29.2607	6.61907
19.0241	-69.8922	-38.3382		76.2853	-13.5627	35.8591		6.28492	44.7196	-30		55	-29.0766	7.38598
18.6477	-69.9667	-38.3925		76.2853	-13.2221	36.0439		7.07101	44.6446	-30		55	-28.8721	8.1487
18.2704	-70.0392	-38.4457		76.2853	-12.8789	36.2244		7.85725	44.5607	-30		55	-28.6473	8.90677
17.8922	-70.1098	-38.4978		76.2853	-12.5329	36.4006		8.64362	44.4676	-30		55	-28.4023	9.65975
17.5132	-70.1785	-38.5486		76.2853	-12.1844	36.5724		9.43014	44.3653	-30		55	-28.137	10.4072
17.1332	-70.2451	-38.5983		76.2853	-11.8333	36.7396		10.2168	44.2538	-30		55	-27.8515	11.1487
16.7525	-70.3098	-38.6467		76.2853	-11.4797	36.9023		11.0036	44.1329	-30		55	-27.5459	11.8837
16.3709	-70.3726	-38.6938		76.2853	-11.1236	37.0604		11.7905	44.0026	-30		55	-27.2203	12.6117
15.9885	-70.4333	-38.7397		76.2853	-10.7652	37.2139		12.5774	43.8627	-30		55	-26.8746	13.3324
15.6054	-70.492	-38.7842		76.2853	-10.4045	37.3625		13.3644	43.7131	-30		55	-26.5091	14.0453
15.2215	-70.5487	-38.8273		76.2853	-10.0415	37.5064		14.1515	43.5537	-30		55	-26.1237	14.7497
14.8369	-70.6033	-38.8691		76.2853	-9.67634	37.6454		14.9385	43.3844	-30		55	-25.7185	15.4453
14.4515	-70.656	-38.9095		76.2853	-9.30907	37.7795		15.7254	43.2051	-30		55	-25.2937	16.1316
14.0655	-70.7065	-38.9485		76.2853	-8.93976	37.9086		16.5121	43.0156	-30		55	-24.8494	16.8079
13.6789	-70.755	-38.9859		76.2853	-8.56847	38.0327		17.2987	42.8157	-30		55	-24.3857	17.4739
13.2916	-70.8014	-39.022		76.2853	-8.19529	38.1517		18.0849	42.6054	-30		55	-23.9027	18.129
12.9038	-70.8458	-39.0565		76.2853	-7.82028	38.2655		18.8708	42.3844	-30		55	-23.4006	18.7726
12.5153	-70.888	-39.0895		76.2853	-7.44352	38.3742		19.6561	42.1527	-30		55	-22.8796	19.4043
12.1263	-70.9282	-39.1209		76.2853	-7.06509	38.4776		20.4409	41.9101	-30		55	-22.3397	20.0234
11.7368	-70.9663	-39.1508		76.2853	-6.68507	38.5758		21.225	41.6563	-30		55	-21.7813	20.6294
11.3468	-71.0022	-39.1791		76.2853	-6.30353	38.6687		22.0082	41.3913	-30		55	-21.2046	21.2218
10.9564	-71.036	-39.2058		76.2853	-5.92057	38.7561		22.7904	41.1149	-30		55	-20.6097	21.8
10.5655	-71.0677	-39.2308		76.2853	-5.53625	38.8382		23.5714	40.8269	-30		55	-19.9969	22.3635
10.1742	-71.0973	-39.2543		76.2853	-5.15068	38.9149		24.3512	40.5271	-30		55	-19.3665	22.9116
9.78247	-71.1247	-39.276		76.2853	-4.76392	38.986		25.1294	40.2155	-30		55	-18.7187	23.4437
9.39043	-71.15	-39.2961		76.2853	-4.37607	39.0517		25.9059	39.8917	-30		55	-18.054	23.9594
8.99805	-71.1731	-39.3146		76.2853	-3.98721	39.1119		26.6806	39.5556	-30		55	-17.3725	24.458
8.60538	-71.1941	-39.3313		76.2853	-3.59743	39.1665		27.4531	39.2071	-30		55	-16.6748	24.939
8.21244	-71.2129	-39.3464		76.2853	-3.20681	39.2155		28.2232	38.8459	-30		55	-15.961	25.4017
7.81926	-71.2295	-39.3597		76.2853	-2.81546	39.2589		28.9908	38.472	-30		55	-15.2318	25.8456
7.42587	-71.244	-39.3713		76.2853	-2.42345	39.2966		29.7554	38.0852	-30		55	-14.4874	26.2701
7.0323	-71.2563	-39.3812		76.2853	-2.03088	39.3288		30.5169	37.6852	-30		55	-13.7283	26.6746
6.63858	-71.2665	-39.3893		76.2853	-1.63783	39.3552		31.2749	37.272	-30		55	-12.9551	27.0586
6.24474	-71.2744	-39.3957		76.2853	-1.24441	39.376		32.0292	36.8453	-30		55	-12.1682	27.4214
5.8508	-71.2802	-39.4004		76.2853	-0.850692	39.3912		32.7793	36.4051	-30		55	-11.3682	27.7627
5.45679	-71.2838	-39.4033		76.2853	-0.456778	39.4006		33.5251	35.9512	-30		55	-10.5555	28.0817
5.06276	-71.2853	-39.4044		76.2853	-0.0627576	39.4044		34.266	35.4835	-30		55	-9.73095	28.378
4.66872	-71.2845	-39.4038		76.2853	0.331278	39.4024		35.0018	35.0018	-30		55	-8.89499	28.651
4.2747	-71.2816	-39.4015		76.2853	0.725236	39.3948		35.732	34.506	-30		55	-8.04831	28.9003
3.88074	-71.2765	-39.3974		76.2853	1.11902	39.3815		36.4563	33.9961	-30		55	-7.19159	29.1253
3.48686	-71.2693	-39.3915		76.2853	1.51255	39.3625		37.1742	33.4718	-30		55	-6.32552	29.3255
3.09309	-71.2598	-39.3839		76.2853	1.90573	39.3378		37.8854	32.9333	-30		55	-5.45083	29.5007
2.69947	-71.2482	-39.3746		76.2853	2.29846	39.3075		38.5893	32.3803	-30		55	-4.56827	29.6501
2.30602	-71.2344	-39.3636		76.2853	2.69066	39.2715		39.2855	31.8128	-30		55	-3.67863	29.7736
1.91277	-71.2184	-39.3508		76.2853	3.08223	39.2299		39.9736	31.2308	-30		55	-2.7827	29.8707
1.51975	-71.2003	-39.3363		76.2853	3.47309	39.1827		40.653	30.6342	-30		55	-1.88131	29.941
1.12699	-71.18	-39.3201		76.2853	3.86314	39.1299		41.3233	30.0231	-30		55	-0.975315	29.9841
0.734523	-71.1576	-39.3022		76.2853	4.25231	39.0715		41.984	29.3975	-30		55	-0.0655828	29.9999
0.342368	-71.133	-39.2826		76.2853	4.64049	39.0076		42.6345	28.7573	-30		55	0.846994	29.988
-0.0494411	-71.1062	-39.2614		76.2853	5.02761	38.9381		43.2743	28.1027	-30		55	1.7615	29.9482
-0.440877	-71.0774	-39.2385		76.2853	5.41357	38.8632		43.903	27.4336	-30		55	2.67702	29.8803
-0.831912	-71.0464	-39.2139		76.2853	5.79829	38.7829		44.5199	26.7502	-30		55	3.59259	29.7841
-1.22252	-71.0132	-39.1877		76.2853	6.1817	38.6971		45.1245	26.0526	-30		55	4.50726	29.6595
-1.61267	-70.9779	-39.16		76.2853	6.5637	38.606		45.7163	25.3409	-30		55	5.42007	29.5063
-2.00233	-70.9406	-39.1306		76.2853	6.94421	38.5095		46.2947	24.6153	-30		55	6.33001	29.3246
-2.39148	-70.9011	-39.0996		76.2853	7.32315	38.4077		46.8591	23.8759	-30		55	7.23612	29.1142
-2.7801	-70.8595	-39.0671		76.2853	7.70045	38.3007		47.4091	23.123	-30		55	8.13738	28.8753
-3.16815	-70.8158	-39.0331		76.2853	8.07603	38.1885		47.944	22.3567	-30		55	9.03279	28.6078
-3.55561	-70.77	-38.9976		76.2853	8.4498	38.0711		48.4633	21.5773	-30		55	9.92136	28.312
-3.94246	-70.7222	-38.9606		76.2853	8.8217	37.9487		48.9665	20.785	-30		55	10.8021	27.9878
-4.32866	-70.6723	-38.9221		76.2853	9.19165	37.8212		49.4529	19.9803	-30		55	11.6739	27.6355
-4.71419	-70.6203	-38.8821		76.2853	9.55958	37.6887		49.9222	19.1633	-30		55	12.5359	27.2553
-5.09904	-70.5663	-38.8408		76.2853	9.92542	37.5512		50.3736	18.3345	-30		55	13.387	26.8475
-5.48317	-70.5103	-38.7981		76.2853	10.2891	37.4089		50.8068	17.4942	-30		55	14.2263	26.4124
-5.86656	-70.4522	-38.754		76.2853	10.6506	37.2617		51.2212	16.6428	-30		55	15.0527	25.9502
-6.24918	-70.3921	-38.7086		76.2853	11.0097	37.1098		51.6163	15.7807	-30		55	15.8654	25.4615
-6.63102	-70.33	-38.6618		76.2853	11.3665	36.9532		51.9916	14.9083	-30		55	16.6633	24.9466
-7.01205	-70.266	-38.6138		76.2853	11.7209	36.792		52.3467	14.0263	-30		55	17.4455	24.406
-7.39225	-70.1999	-38.5646		76.2853	12.0728	36.6261		52.6811	13.1349	-30		55	18.2111	23.8402
-7.77159	-70.1319	-38.5141		76.2853	12.4222	36.4558		52.9944	12.2347	-30		55	18.9593	23.2497
-8.15006	-70.0619	-38.4624		76.2853	12.769	36.281		53.2862	11.3263	-30		55	19.689	22.635
-8.52763	-69.99	-38.4096		76.2853	13.1131	36.1019		53.5562	10.4103	-30		55	20.3995	21.9969
-8.90428	-69.9161	-38.3556		76.2853	13.4545	35.9184		53.8039	9.48708	-30		55	21.0898	21.3358
-9.28	-69.8404	-38.3006		76.2853	13.7932	35.7307		54.029	8.55736	-30		55	21.7593	20.6526
-9.65476	-69.7627	-38.2445		76.2853	14.1291	35.5388		54.2313	7.62171	-30		55	22.4072	19.9479
-10.0285	-69.6831	-38.1873		76.2853	14.4621	35.3429		54.4105	6.68076	-30		55	23.0326	19.2224
-10.4013	-69.6017	-38.1292		76.2853	14.7923	35.1429		54.5662	5.73514	-30		55	23.6348	18.4769
-10.7731	-69.5184	-38.0701		76.2853	15.1195	34.939		54.6984	4.78549	-30		55	24.2131	17.7122
-11.1439	-69.4332	-38.01		76.2853	15.4437	34.7312		54.8068	3.83246	-30		55	24.767	16.9292
-11.5136	-69.3462	-37.9491		76.2853	15.7649	34.5196		54.8912	2.87673	-30		55	25.2957	16.1285
-11.8822	-69.2574	-37.8873		76.2853	16.0831	34.3042		54.9516	1.91895	-30		55	25.7986	15.3112
-12.2497	-69.1668	-37.8246		76.2853	16.3981	34.0852		54.9879	0.959817	-30		55	26.2752	14.4781
-12.6162	-69.0743	-37.7612		76.2853	16.7101	33.8627		55	1.34711e-14	-30		55	26.7249	13.6301
-12.9815	-68.9801	-37.697		76.2853	17.0189	33.6366
-13.3457	-68.8842	-37.6321		76.2853	17.3245	33.4071
-13.7088	-68.7864	-37.5665		76.2853	17.6269	33.1742
-14.0707	-68.687	-37.5002		76.2853	17.9261	32.9381
-14.4315	-68.5858	-37.4333		76.2853	18.222	32.6987
-14.791	-68.4829	-37.3658		76.2853	18.5146	32.4563
-15.1494	-68.3783	-37.2977		76.2853	18.804	32.2107
-15.5066	-68.2721	-37.2292		76.2853	19.09	31.9622
-15.8625	-68.1641	-37.1601		76.2853	19.3726	31.7108
-16.2172	-68.0546	-37.0906		76.2853	19.6519	31.4565
-16.5707	-67.9434	-37.0207		76.2853	19.9279	31.1995
-16.9229	-67.8305	-36.9504		76.2853	20.2004	30.9398
-17.2739	-67.7161	-36.8797		76.2853	20.4696	30.6775
-17.6236	-67.6001	-36.8087		76.2853	20.7353	30.4126
-17.972	-67.4825	-36.7374		76.2853	20.9977	30.1453
-18.3191	-67.3633	-36.6659		76.2853	21.2566	29.8755
-18.665	-67.2426	-36.5942		76.2853	21.5122	29.6034
-19.0095	-67.1203	-36.5223		76.2853	21.7643	29.3291
-19.3527	-66.9966	-36.4502		76.2853	22.0129	29.0525
-19.6947	-66.8713	-36.378		76.2853	22.2582	28.7738
-20.0353	-66.7445	-36.3058		76.2853	22.5	28.4931
-20.3745	-66.6163	-36.2334		76.2853	22.7384	28.2104
-20.7125	-66.4866	-36.1611		76.2853	22.9734	27.9257
-21.0491	-66.3554	-36.0887		76.2853	23.205	27.6392
-21.3843	-66.2228	-36.0164		76.2853	23.4332	27.3508
-21.7182	-66.0888	-35.9441		76.2853	23.6579	27.0607
-22.0508	-65.9534	-35.872		76.2853	23.8793	26.769
-22.382	-65.8166	-35.8		76.2853	24.0973	26.4756
-22.7119	-65.6784	-35.7281		76.2853	24.312	26.1806
-23.0404	-65.5388	-35.6564		76.2853	24.5233	25.8841
-23.3675	-65.3979	-35.5849		76.2853	24.7312	25.5862
-23.6933	-65.2556	-35.5136		76.2853	24.9358	25.2869
-24.0177	-65.112	-35.4427		76.2853	25.137	24.9862
-24.3407	-64.967	-35.372		76.2853	25.335	24.6843
-24.6624	-64.8208	-35.3016		76.2853	25.5297	24.3811
-24.9827	-64.6733	-35.2316		76.2853	25.7211	24.0767
-25.3017	-64.5244	-35.1619		76.2853	25.9093	23.7712
-25.6193	-64.3743	-35.0926		76.2853	26.0942	23.4646
-25.9355	-64.223	-35.0238		76.2853	26.2758	23.157
-26.2504	-64.0704	-34.9554		76.2853	26.4543	22.8484
-26.5639	-63.9165	-34.8875		76.2853	26.6296	22.5388
-26.876	-63.7614	-34.82		76.2853	26.8018	22.2283
-27.1868	-63.6051	-34.7531		76.2853	26.9708	21.917
-27.4962	-63.4476	-34.6867		76.2853	27.1366	21.6048
-27.8042	-63.2889	-34.6208		76.2853	27.2994	21.2919
-28.1109	-63.1289	-34.5556		76.2853	27.4591	20.9782
-28.4163	-62.9678	-34.4909		76.2853	27.6157	20.6638
-28.7202	-62.8056	-34.4268		76.2853	27.7693	20.3488
-29.0229	-62.6421	-34.3634		76.2853	27.9199	20.0331
-29.3242	-62.4776	-34.3007		76.2853	28.0675	19.7168
-29.6241	-62.3118	-34.2386		76.2853	28.2121	19.4
-29.9228	-62.145	-34.1772		76.2853	28.3537	19.0827
-30.22	-61.977	-34.1165		76.2853	28.4925	18.7648
-30.516	-61.8078	-34.0566		76.2853	28.6283	18.4465
-30.8106	-61.6376	-33.9974		76.2853	28.7613	18.1277
-31.1039	-61.4663	-33.939		76.2853	28.8914	17.8086
-31.3959	-61.2938	-33.8814		76.2853	29.0186	17.489
-31.6866	-61.1203	-33.8245		76.2853	29.1431	17.1691
-31.9759	-60.9457	-33.7685		76.2853	29.2648	16.8489
-32.264	-60.77	-33.7133		76.2853	29.3837	16.5283
-32.5507	-60.5932	-33.6589		76.2853	29.4999	16.2075
-32.8362	-60.4154	-33.6055		76.2853	29.6133	15.8864
-33.1204	-60.2365	-33.5528		76.2853	29.7241	15.5651
-33.4032	-60.0565	-33.5011		76.2853	29.8322	15.2435
-33.6848	-59.8755	-33.4502		76.2853	29.9376	14.9217
-33.9652	-59.6935	-33.4003		76.2853	30.0404	14.5998
-34.2442	-59.5104	-33.3513		76.2853	30.1406	14.2777
-34.522	-59.3263	-33.3032		76.2853	30.2383	13.9554
-34.7986	-59.1411	-33.2561		76.2853	30.3333	13.633
-35.0738	-58.9549	-33.21		76.2853	30.4258	13.3105
-35.3479	-58.7677	-33.1648		76.2853	30.5158	12.9879
-35.6207	-58.5795	-33.1206		76.2853	30.6033	12.6652
-35.8922	-58.3903	-33.0773		76.2853	30.6884	12.3424
-36.1625	-58.2	-33.0351		76.2853	30.7709	12.0196
-36.4316	-58.0088	-32.9939		76.2853	30.851	11.6966
-36.6995	-57.8165	-32.9537		76.2853	30.9287	11.3737
-36.9662	-57.6232	-32.9146		76.2853	31.004	11.0507
-37.2316	-57.4289	-32.8764		76.2853	31.077	10.7277
-37.4959	-57.2337	-32.8394		76.2853	31.1475	10.4046
-37.759	-57.0374	-32.8033		76.2853	31.2157	10.0815
-38.0208	-56.8401	-32.7684		76.2853	31.2816	9.75848
-38.2815	-56.6419	-32.7345		76.2853	31.3452	9.43541
-38.541	-56.4426	-32.7017		76.2853	31.4064	9.11234
-38.7994	-56.2424	-32.6699		76.2853	31.4654	8.78929
-39.0566	-56.0412	-32.6393		76.2853	31.5221	8.46625
-39.3126	-55.839	-32.6097		76.2853	31.5766	8.14323
-39.5674	-55.6358	-32.5813		76.2853	31.6288	7.82024
-39.8212	-55.4316	-32.5539		76.2853	31.6788	7.49727
-40.0737	-55.2264	-32.5277		76.2853	31.7266	7.17432
-40.3252	-55.0202	-32.5026		76.2853	31.7723	6.85141
-40.5755	-54.8131	-32.4786		76.2853	31.8157	6.52853
-40.8246	-54.6049	-32.4557		76.2853	31.8569	6.20568
-41.0727	-54.3958	-32.434		76.2853	31.896	5.88286
-41.3196	-54.1857	-32.4134		76.2853	31.933	5.56008
-41.5655	-53.9746	-32.394		76.2853	31.9678	5.23733
-41.8102	-53.7625	-32.3756		76.2853	32.0004	4.91462
-42.0538	-53.5494	-32.3585		76.2853	32.031	4.59194
-42.2963	-53.3353	-32.3425		76.2853	32.0594	4.26929
-42.5378	-53.1202	-32.3276		76.2853	32.0858	3.94667
-42.7781	-52.9041	-32.3139		76.2853	32.11	3.62409
-43.0174	-52.687	-32.3013		76.2853	32.1322	3.30153
-43.2556	-52.469	-32.29		76.2853	32.1523	2.97899
-43.4927	-52.2499	-32.2797		76.2853	32.1702	2.65649
-43.7288	-52.0298	-32.2707		76.2853	32.1862	2.334
-43.9638	-51.8087	-32.2628		76.2853	32.2	2.01154
-44.1978	-51.5866	-32.2561		76.2853	32.2118	1.68909
-44.4307	-51.3635	-32.2505		76.2853	32.2216	1.36666
-44.6625	-51.1393	-32.2461		76.2853	32.2292	1.04424
-44.8933	-50.9142	-32.2429		76.2853	32.2349	0.721826
-45.1231	-50.688	-32.2409		76.2853	32.2384	0.399422
-45.3518	-50.4608	-32.24		76.2853	32.2399	0.0770207
-45.5795	-50.2325	-32.2403		76.2853	32.2394	-0.245379
-45.8062	-50.0032	-32.2418		76.2853	32.2368	-0.567782
-46.0319	-49.7729	-32.2445		76.2853	32.2322	-0.890189
-46.2565	-49.5416	-32.2483		76.2853	32.2255	-1.2126
-46.4801	-49.3092	-32.2533		76.2853	32.2167	-1.53503
-46.7027	-49.0757	-32.2594		76.2853	32.2059	-1.85747
-46.9243	-48.8412	-32.2668		76.2853	32.1931	-2.17993
-47.1448	-48.6057	-32.2753		76.2853	32.1781	-2.5024
-47.3644	-48.369	-32.2849		76.2853	32.1611	-2.8249
-47.583	-48.1314	-32.2958		76.2853	32.142	-3.14742
-47.8005	-47.8926	-32.3078		76.2853	32.1209	-3.46996
-48.0171	-47.6527	-32.3209		76.2853	32.0976	-3.79254
-48.2326	-47.4118	-32.3352		76.2853	32.0723	-4.11514
-48.4472	-47.1698	-32.3507		76.2853	32.0449	-4.43777
-48.6608	-46.9267	-32.3673		76.2853	32.0153	-4.76044
-48.8734	-46.6825	-32.3851		76.2853	31.9836	-5.08314
-49.0849	-46.4372	-32.404		76.2853	31.9499	-5.40587
-49.2955	-46.1908	-32.424		76.2853	31.9139	-5.72863
-49.5051	-45.9433	-32.4452		76.2853	31.8759	-6.05143
-49.7137	-45.6947	-32.4675		76.2853	31.8357	-6.37427
-49.9214	-45.4449	-32.491		76.2853	31.7933	-6.69713
-50.128	-45.194	-32.5156		76.2853	31.7487	-7.02003
-50.3337	-44.942	-32.5413		76.2853	31.702	-7.34296
-50.5383	-44.6888	-32.5681		76.2853	31.653	-7.66592
-50.742	-44.4345	-32.596		76.2853	31.6018	-7.9889
-50.9447	-44.179	-32.625		76.2853	31.5484	-8.31191
-51.1464	-43.9224	-32.6551		76.2853	31.4928	-8.63494
-51.3471	-43.6646	-32.6864		76.2853	31.4349	-8.95799
-51.5468	-43.4057	-32.7187		76.2853	31.3747	-9.28105
-51.7455	-43.1455	-32.752		76.2853	31.3123	-9.60411
-51.9433	-42.8842	-32.7865		76.2853	31.2475	-9.92718
-52.14	-42.6217	-32.822		76.2853	31.1804	-10.2502
-52.3358	-42.3581	-32.8586		76.2853	31.111	-10.5733
-52.5305	-42.0932	-32.8962		76.2853	31.0392	-10.8963
-52.7243	-41.8271	-32.9349		76.2853	30.965	-11.2194
-52.917	-41.5598	-32.9746		76.2853	30.8885	-11.5423
-53.1088	-41.2913	-33.0153		76.2853	30.8095	-11.8653
-53.2995	-41.0215	-33.057		76.2853	30.7281	-12.1882
-53.4892	-40.7506	-33.0998		76.2853	30.6443	-12.511
-53.6779	-40.4784	-33.1435		76.2853	30.558	-12.8337
-53.8656	-40.2049	-33.1883		76.2853	30.4692	-13.1564
-54.0523	-39.9302	-33.234		76.2853	30.3778	-13.479
-54.2379	-39.6543	-33.2806		76.2853	30.284	-13.8014
-54.4225	-39.3771	-33.3282		76.2853	30.1876	-14.1237
-54.6061	-39.0987	-33.3768		76.2853	30.0886	-14.4459
-54.7887	-38.8189	-33.4263		76.2853	29.9871	-14.7679
-54.9702	-38.5379	-33.4767		76.2853	29.8829	-15.0898
-55.1506	-38.2557	-33.528		76.2853	29.7761	-15.4114
-55.33	-37.9721	-33.5802		76.2853	29.6666	-15.7329
-55.5084	-37.6873	-33.6333		76.2853	29.5544	-16.0541
-55.6857	-37.4012	-33.6872		76.2853	29.4395	-16.3751
-55.8619	-37.1137	-33.742		76.2853	29.3219	-16.6957
-56.037	-36.825	-33.7977		76.2853	29.2016	-17.0161
-56.2111	-36.5349	-33.8541		76.2853	29.0785	-17.3362
-56.384	-36.2436	-33.9114		76.2853	28.9525	-17.6559
-56.5559	-35.9509	-33.9694		76.2853	28.8238	-17.9753
-56.7266	-35.6569	-34.0282		76.2853	28.6922	-18.2942
-56.8963	-35.3616	-34.0878		76.2853	28.5577	-18.6128
-57.0648	-35.065	-34.1481		76.2853	28.4204	-18.9309
-57.2322	-34.767	-34.2092		76.2853	28.2801	-19.2484
-57.3985	-34.4677	-34.2709		76.2853	28.1369	-19.5655
-57.5637	-34.167	-34.3334		76.2853	27.9908	-19.8821
-57.7276	-33.865	-34.3965		76.2853	27.8416	-20.198
-57.8905	-33.5617	-34.4602		76.2853	27.6895	-20.5134
-58.0521	-33.257	-34.5246		76.2853	27.5343	-20.8281
-58.2126	-32.9509	-34.5896		76.2853	27.3761	-21.1421
-58.3719	-32.6435	-34.6551		76.2853	27.2148	-21.4554
-58.53	-32.3348	-34.7213		76.2853	27.0504	-21.7679
-58.6869	-32.0246	-34.788		76.2853	26.8829	-22.0797
-58.8425	-31.7132	-34.8552		76.2853	26.7123	-22.3906
-58.997	-31.4003	-34.9229		76.2853	26.5385	-22.7006
-59.1502	-31.0861	-34.9911		76.2853	26.3615	-23.0097
-59.3022	-30.7706	-35.0597		76.2853	26.1814	-23.3178
-59.4529	-30.4536	-35.1288		76.2853	25.998	-23.6249
-59.6023	-30.1353	-35.1982		76.2853	25.8114	-23.9309
-59.7505	-29.8156	-35.2681		76.2853	25.6216	-24.2358
-59.8973	-29.4946	-35.3383		76.2853	25.4284	-24.5396
-60.0429	-29.1722	-35.4089		76.2853	25.2321	-24.8421
-60.1871	-28.8485	-35.4797		76.2853	25.0324	-25.1434
-60.3301	-28.5233	-35.5508		76.2853	24.8294	-25.4434
-60.4716	-28.1968	-35.6222		76.2853	24.623	-25.7419
-60.6119	-27.869	-35.6938		76.2853	24.4133	-26.0391
-60.7507	-27.5398	-35.7656		76.2853	24.2003	-26.3348
-60.8882	-27.2092	-35.8376		76.2853	23.9839	-26.629
-61.0243	-26.8773	-35.9097		76.2853	23.7641	-26.9215
-61.159	-26.544	-35.9819		76.2853	23.541	-27.2124
-61.2923	-26.2094	-36.0541		76.2853	23.3144	-27.5016
-61.4241	-25.8734	-36.1265		76.2853	23.0845	-27.789
-61.5545	-25.5362	-36.1988		76.2853	22.8511	-28.0746
-61.6834	-25.1975	-36.2712		76.2853	22.6143	-28.3583
-61.8109	-24.8576	-36.3435		76.2853	22.3742	-28.64
-61.9369	-24.5163	-36.4157		76.2853	22.1305	-28.9196
-62.0614	-24.1737	-36.4879		76.2853	21.8835	-29.1972
-62.1844	-23.8298	-36.5599		76.2853	21.633	-29.4726
-62.3058	-23.4845	-36.6317		76.2853	21.3792	-29.7458
-62.4257	-23.138	-36.7033		76.2853	21.1218	-30.0167
-62.5441	-22.7902	-36.7747		76.2853	20.8611	-30.2852
-62.6609	-22.4411	-36.8458		76.2853	20.597	-30.5512
-62.7761	-22.0908	-36.9166		76.2853	20.3295	-30.8148
-62.8897	-21.7392	-36.9871		76.2853	20.0585	-31.0758
-63.0016	-21.3863	-37.0572		76.2853	19.7842	-31.3341
-63.112	-21.0322	-37.1269		76.2853	19.5065	-31.5897
-63.2207	-20.6768	-37.1962		76.2853	19.2254	-31.8424
-63.3278	-20.3202	-37.265		76.2853	18.941	-32.0924
-63.4332	-19.9624	-37.3333		76.2853	18.6533	-32.3393
-63.5369	-19.6034	-37.4011		76.2853	18.3622	-32.5833
-63.6389	-19.2432	-37.4683		76.2853	18.0679	-32.8241
-63.7391	-18.8819	-37.5349		76.2853	17.7703	-33.0618
-63.8377	-18.5194	-37.6008		76.2853	17.4694	-33.2963
-63.9345	-18.1557	-37.6661		76.2853	17.1653	-33.5274
-64.0296	-17.7909	-37.7306		76.2853	16.858	-33.7551
-64.1228	-17.425	-37.7944		76.2853	16.5476	-33.9793
-64.2143	-17.0579	-37.8574		76.2853	16.234	-34.2001
-64.304	-16.6898	-37.9197		76.2853	15.9173	-34.4171
-64.3919	-16.3206	-37.981		76.2853	15.5975	-34.6305
-64.4779	-15.9504	-38.0415		76.2853	15.2747	-34.8402
-64.5621	-15.5791	-38.1011		76.2853	14.949	-35.046
-64.6444	-15.2068	-38.1597		76.2853	14.6202	-35.2478
-64.7249	-14.8335	-38.2173		76.2853	14.2886	-35.4457
-64.8035	-14.4592	-38.2739		76.2853	13.954	-35.6395
-64.8802	-14.0839	-38.3295		76.2853	13.6167	-35.8292
-64.9549	-13.7077	-38.3839		76.2853	13.2766	-36.0147
-65.0278	-13.3306	-38.4373		76.2853	12.9337	-36.1959
-65.0987	-12.9525	-38.4895		76.2853	12.5882	-36.3728
-65.1677	-12.5736	-38.5406		76.2853	12.2401	-36.5453
-65.2347	-12.1938	-38.5904		76.2853	11.8894	-36.7133
-65.2997	-11.8132	-38.639		76.2853	11.5361	-36.8767
-65.3627	-11.4317	-38.6864		76.2853	11.1805	-37.0356
-65.4238	-11.0495	-38.7324		76.2853	10.8224	-37.1897
-65.4828	-10.6664	-38.7772		76.2853	10.4621	-37.3392
-65.5398	-10.2827	-38.8206		76.2853	10.0995	-37.4838
-65.5948	-9.89816	-38.8626		76.2853	9.73464	-37.6236
-65.6477	-9.51295	-38.9032		76.2853	9.36771	-37.7585
-65.6986	-9.12706	-38.9423		76.2853	8.99871	-37.8884
-65.7474	-8.74052	-38.9801		76.2853	8.62773	-38.0133
-65.7942	-8.35335	-39.0163		76.2853	8.25485	-38.1331
-65.8389	-7.96558	-39.0511		76.2853	7.88012	-38.2477
-65.8815	-7.57723	-39.0843		76.2853	7.50364	-38.3572
-65.922	-7.18833	-39.116		76.2853	7.12547	-38.4615
-65.9603	-6.79891	-39.1461		76.2853	6.74569	-38.5605
-65.9966	-6.40899	-39.1747		76.2853	6.3644	-38.6542
-66.0308	-6.0186	-39.2016		76.2853	5.98165	-38.7426
-66.0628	-5.62776	-39.2269		76.2853	5.59755	-38.8255
-66.0927	-5.23652	-39.2506		76.2853	5.21217	-38.903
-66.1205	-4.84488	-39.2727		76.2853	4.82559	-38.9751
-66.1461	-4.45289	-39.2931		76.2853	4.43791	-39.0416
-66.1696	-4.06056	-39.3118		76.2853	4.0492	-39.1027
-66.1909	-3.66794	-39.3288		76.2853	3.65956	-39.1581
-66.21	-3.27504	-39.3441		76.2853	3.26908	-39.208
-66.227	-2.8819	-39.3577		76.2853	2.87783	-39.2523
-66.2419	-2.48854	-39.3696		76.2853	2.48592	-39.291
-66.2545	-2.095	-39.3797		76.2853	2.09343	-39.324
-66.265	-1.7013	-39.3881		76.2853	1.70046	-39.3514
-66.2733	-1.30747	-39.3948		76.2853	1.30709	-39.3731
-66.2795	-0.913543	-39.3997		76.2853	0.913413	-39.3891
-66.2834	-0.519548	-39.4029		76.2853	0.519525	-39.3995
-66.2852	-0.125515	-39.4043		76.2853	0.125515	-39.4041
-66.2848	0.268528	-39.404		76.2853	-0.268524	-39.4031
-66.2822	0.66255	-39.402		76.2853	-0.662501	-39.3964
-66.2775	1.05652	-39.3981		76.2853	-1.05632	-39.384
-66.2706	1.45042	-39.3926		76.2853	-1.4499	-39.3659
-66.2615	1.8442	-39.3853		76.2853	-1.84314	-39.3421
-66.2502	2.23785	-39.3762		76.2853	-2.23594	-39.3127
-66.2367	2.63133	-39.3654		76.2853	-2.62823	-39.2776
-66.2211	3.02461	-39.3529		76.2853	-3.01991	-39.2369
-66.2033	3.41767	-39.3387		76.2853	-3.41089	-39.1906
-66.1834	3.81047	-39.3228		76.2853	-3.80108	-39.1386
-66.1613	4.20299	-39.3052		76.2853	-4.19039	-39.0812
-66.137	4.5952	-39.2859		76.2853	-4.57873	-39.0181
-66.1107	4.98706	-39.2649		76.2853	-4.96603	-38.9496
-66.0821	5.37856	-39.2422		76.2853	-5.35218	-38.8755
-66.0514	5.76966	-39.2179		76.2853	-5.73711	-38.796
-66.0186	6.16034	-39.192		76.2853	-6.12073	-38.7111
-65.9837	6.55056	-39.1645		76.2853	-6.50295	-38.6208
-65.9467	6.9403	-39.1354		76.2853	-6.88371	-38.5252
-65.9075	7.32954	-39.1047		76.2853	-7.26291	-38.4243
-65.8662	7.71824	-39.0724		76.2853	-7.64048	-38.3181
-65.8229	8.10639	-39.0386		76.2853	-8.01633	-38.2067
-65.7775	8.49394	-39.0033		76.2853	-8.3904	-38.0902
-65.7299	8.88089	-38.9666		76.2853	-8.7626	-37.9685
-65.6804	9.26719	-38.9283		76.2853	-9.13287	-37.8418
-65.6287	9.65284	-38.8886		76.2853	-9.50112	-37.7101
-65.5751	10.0378	-38.8475		76.2853	-9.8673	-37.5734
-65.5193	10.422	-38.805		76.2853	-10.2313	-37.4319
-65.4616	10.8055	-38.7611		76.2853	-10.5931	-37.2855
-65.4018	11.1883	-38.7159		76.2853	-10.9527	-37.1343
-65.3401	11.5703	-38.6694		76.2853	-11.3098	-36.9785
-65.2763	11.9514	-38.6216		76.2853	-11.6646	-36.8179
-65.2106	12.3317	-38.5725		76.2853	-12.0169	-36.6528
-65.1429	12.7112	-38.5222		76.2853	-12.3667	-36.4832
-65.0732	13.0898	-38.4707		76.2853	-12.7139	-36.3091
-65.0016	13.4676	-38.4181		76.2853	-13.0585	-36.1307
-64.928	13.8444	-38.3643		76.2853	-13.4003	-35.9479
-64.8526	14.2202	-38.3094		76.2853	-13.7394	-35.7609
-64.7752	14.5951	-38.2535		76.2853	-14.0758	-35.5697
-64.6959	14.9691	-38.1965		76.2853	-14.4093	-35.3744
-64.6148	15.342	-38.1385		76.2853	-14.7399	-35.175
-64.5318	15.714	-38.0795		76.2853	-15.0675	-34.9717
-64.4469	16.0849	-38.0196		76.2853	-15.3923	-34.7645
-64.3602	16.4547	-37.9588		76.2853	-15.714	-34.5535
-64.2717	16.8236	-37.8972		76.2853	-16.0326	-34.3388
-64.1813	17.1913	-37.8347		76.2853	-16.3482	-34.1204
-64.0892	17.5579	-37.7714		76.2853	-16.6606	-33.8984
-63.9953	17.9234	-37.7073		76.2853	-16.9699	-33.6728
-63.8996	18.2878	-37.6425		76.2853	-17.2761	-33.4439
-63.8021	18.6511	-37.577		76.2853	-17.579	-33.2115
-63.7029	19.0132	-37.5108		76.2853	-17.8787	-32.9759
-63.602	19.3741	-37.444		76.2853	-18.1751	-32.7371
-63.4994	19.7339	-37.3766		76.2853	-18.4683	-32.4951
-63.3951	20.0924	-37.3086		76.2853	-18.7581	-32.25
-63.2891	20.4498	-37.2401		76.2853	-19.0446	-32.002
-63.1814	20.8059	-37.1711		76.2853	-19.3278	-31.751
-63.0721	21.1608	-37.1017		76.2853	-19.6077	-31.4972
-62.9612	21.5145	-37.0318		76.2853	-19.8842	-31.2406
-62.8486	21.8669	-36.9616		76.2853	-20.1572	-30.9813
-62.7344	22.2181	-36.891		76.2853	-20.4269	-30.7194
-62.6186	22.568	-36.82		76.2853	-20.6933	-30.455
-62.5013	22.9166	-36.7488		76.2853	-20.9561	-30.188
-62.3824	23.2639	-36.6773		76.2853	-21.2156	-29.9186
-62.2619	23.61	-36.6056		76.2853	-21.4717	-29.6469
-62.1399	23.9547	-36.5337		76.2853	-21.7243	-29.3729
-62.0164	24.2982	-36.4617		76.2853	-21.9736	-29.0967
-61.8913	24.6403	-36.3895		76.2853	-22.2194	-28.8184
-61.7648	24.9811	-36.3173		76.2853	-22.4617	-28.538
-61.6368	25.3206	-36.2449		76.2853	-22.7007	-28.2555
-61.5073	25.6587	-36.1726		76.2853	-22.9362	-27.9712
-61.3764	25.9955	-36.1002		76.2853	-23.1683	-27.6849
-61.244	26.331	-36.0279		76.2853	-23.3971	-27.3969
-61.1103	26.6651	-35.9556		76.2853	-23.6224	-27.107
-60.9751	26.9979	-35.8835		76.2853	-23.8443	-26.8155
-60.8385	27.3293	-35.8114		76.2853	-24.0628	-26.5224
-60.7005	27.6594	-35.7395		76.2853	-24.278	-26.2277
-60.5611	27.9881	-35.6678		76.2853	-24.4898	-25.9314
-60.4204	28.3155	-35.5963		76.2853	-24.6983	-25.6337
-60.2783	28.6415	-35.525		76.2853	-24.9034	-25.3346
-60.1349	28.9661	-35.454		76.2853	-25.1052	-25.0342
-59.9902	29.2894	-35.3832		76.2853	-25.3037	-24.7324
-59.8442	29.6113	-35.3128		76.2853	-25.4989	-24.4295
-59.6968	29.9318	-35.2427		76.2853	-25.6908	-24.1253
-59.5482	30.251	-35.173		76.2853	-25.8795	-23.8199
-59.3983	30.5688	-35.1036		76.2853	-26.0649	-23.5135
-59.2472	30.8852	-35.0347		76.2853	-26.2471	-23.2061
-59.0947	31.2003	-34.9663		76.2853	-26.4261	-22.8976
-58.9411	31.514	-34.8982		76.2853	-26.6019	-22.5882
-58.7862	31.8264	-34.8307		76.2853	-26.7746	-22.2778
-58.6301	32.1374	-34.7637		76.2853	-26.9441	-21.9666
-58.4727	32.447	-34.6972		76.2853	-27.1104	-21.6546
-58.3142	32.7552	-34.6313		76.2853	-27.2737	-21.3418
-58.1545	33.0622	-34.5659		76.2853	-27.4339	-21.0282
-57.9936	33.3677	-34.5011		76.2853	-27.591	-20.7139
-57.8315	33.6719	-34.437		76.2853	-27.745	-20.399
-57.6683	33.9748	-34.3735		76.2853	-27.8961	-20.0834
-57.5039	34.2763	-34.3106		76.2853	-28.0441	-19.7673
-57.3383	34.5765	-34.2484		76.2853	-28.1892	-19.4505
-57.1716	34.8753	-34.1869		76.2853	-28.3314	-19.1332
-57.0038	35.1728	-34.1262		76.2853	-28.4706	-18.8155
-56.8349	35.4689	-34.0661		76.2853	-28.6069	-18.4972
-56.6648	35.7638	-34.0068		76.2853	-28.7403	-18.1785
-56.4936	36.0573	-33.9483		76.2853	-28.8708	-17.8594
-56.3214	36.3495	-33.8905		76.2853	-28.9986	-17.5399
-56.148	36.6404	-33.8335		76.2853	-29.1235	-17.2201
-55.9736	36.9299	-33.7774		76.2853	-29.2456	-16.8999
-55.798	37.2182	-33.722		76.2853	-29.3649	-16.5794
-55.6214	37.5052	-33.6675		76.2853	-29.4816	-16.2586
-55.4438	37.7908	-33.6139		76.2853	-29.5954	-15.9375
-55.265	38.0752	-33.5611		76.2853	-29.7066	-15.6162
-55.0853	38.3583	-33.5093		76.2853	-29.8151	-15.2947
-54.9044	38.6401	-33.4583		76.2853	-29.921	-14.973
-54.7225	38.9206	-33.4082		76.2853	-30.0242	-14.6511
-54.5396	39.1999	-33.3591		76.2853	-30.1249	-14.329
-54.3557	39.4779	-33.3108		76.2853	-30.2229	-14.0068
-54.1707	39.7546	-33.2636		76.2853	-30.3184	-13.6844
-53.9846	40.0301	-33.2173		76.2853	-30.4113	-13.3619
-53.7976	40.3043	-33.1719		76.2853	-30.5017	-13.0393
-53.6095	40.5773	-33.1275		76.2853	-30.5896	-12.7166
-53.4205	40.849	-33.0842		76.2853	-30.675	-12.3938
-53.2304	41.1196	-33.0418		76.2853	-30.7579	-12.071
-53.0393	41.3889	-33.0004		76.2853	-30.8384	-11.7481
-52.8472	41.6569	-32.9601		76.2853	-30.9165	-11.4251
-52.6541	41.9238	-32.9207		76.2853	-30.9922	-11.1021
-52.46	42.1894	-32.8824		76.2853	-31.0655	-10.7791
-52.2648	42.4539	-32.8452		76.2853	-31.1364	-10.4561
-52.0687	42.7172	-32.809		76.2853	-31.205	-10.133
-51.8716	42.9792	-32.7739		76.2853	-31.2713	-9.80993
-51.6735	43.2401	-32.7398		76.2853	-31.3352	-9.48686
-51.4744	43.4998	-32.7068		76.2853	-31.3968	-9.1638
-51.2744	43.7583	-32.6749		76.2853	-31.4562	-8.84074
-51.0733	44.0157	-32.6441		76.2853	-31.5133	-8.5177
-50.8712	44.2719	-32.6144		76.2853	-31.5681	-8.19468
-50.6682	44.5269	-32.5857		76.2853	-31.6207	-7.87168
-50.4642	44.7808	-32.5582		76.2853	-31.671	-7.5487
-50.2591	45.0336	-32.5318		76.2853	-31.7192	-7.22575
-50.0531	45.2852	-32.5065		76.2853	-31.7651	-6.90284
-49.8461	45.5357	-32.4823		76.2853	-31.8089	-6.57995
-49.6381	45.785	-32.4593		76.2853	-31.8505	-6.25709
-49.4292	46.0333	-32.4374		76.2853	-31.8899	-5.93427
-49.2192	46.2804	-32.4166		76.2853	-31.9272	-5.61148
-49.0083	46.5264	-32.397		76.2853	-31.9624	-5.28873
-48.7963	46.7713	-32.3785		76.2853	-31.9954	-4.96601
-48.5834	47.0151	-32.3611		76.2853	-32.0263	-4.64333
-48.3695	47.2578	-32.3449		76.2853	-32.0551	-4.32067
-48.1545	47.4994	-32.3299		76.2853	-32.0817	-3.99805
-47.9386	47.7399	-32.316		76.2853	-32.1063	-3.67546
-47.7217	47.9794	-32.3033		76.2853	-32.1288	-3.3529
-47.5038	48.2177	-32.2917		76.2853	-32.1492	-3.03036
-47.2848	48.455	-32.2813		76.2853	-32.1675	-2.70785
-47.0649	48.6913	-32.2721		76.2853	-32.1838	-2.38536
-46.844	48.9265	-32.264		76.2853	-32.198	-2.06289
-46.622	49.1606	-32.2571		76.2853	-32.2101	-1.74044
-46.3991	49.3936	-32.2513		76.2853	-32.2201	-1.41801
-46.1751	49.6257	-32.2468		76.2853	-32.2281	-1.09559
-45.9501	49.8566	-32.2434		76.2853	-32.2341	-0.773174
-45.7241	50.0866	-32.2411		76.2853	-32.238	-0.450769
-45.497	50.3155	-32.2401		76.2853	-32.2398	-0.128368
-45.2689	50.5433	-32.2402		76.2853	-32.2396	0.194032
-45.0398	50.7702	-32.2415		76.2853	-32.2374	0.516434
-44.8097	50.996	-32.244		76.2853	-32.233	0.838841
-44.5785	51.2208	-32.2476		76.2853	-32.2267	1.16125
-44.3463	51.4446	-32.2524		76.2853	-32.2183	1.48368
-44.113	51.6673	-32.2584		76.2853	-32.2078	1.80612
-43.8786	51.8891	-32.2655		76.2853	-32.1952	2.12857
-43.6433	52.1098	-32.2738		76.2853	-32.1806	2.45104
-43.4068	52.3295	-32.2833		76.2853	-32.164	2.77354
-43.1693	52.5482	-32.294		76.2853	-32.1452	3.09605
-42.9307	52.7659	-32.3058		76.2853	-32.1244	3.41859
-42.691	52.9827	-32.3187		76.2853	-32.1015	3.74116
-42.4503	53.1984	-32.3329		76.2853	-32.0765	4.06376
-42.2084	53.4131	-32.3481		76.2853	-32.0494	4.38639
-41.9655	53.6268	-32.3646		76.2853	-32.0202	4.70905
-41.7215	53.8396	-32.3822		76.2853	-31.9888	5.03174
-41.4764	54.0513	-32.4009		76.2853	-31.9554	5.35446
-41.2301	54.2621	-32.4207		76.2853	-31.9198	5.67723
-40.9828	54.4718	-32.4418		76.2853	-31.8821	6.00002
-40.7343	54.6806	-32.4639		76.2853	-31.8422	6.32285
-40.4847	54.8884	-32.4872		76.2853	-31.8002	6.64571
-40.234	55.0952	-32.5116		76.2853	-31.756	6.9686
-39.9822	55.301	-32.5371		76.2853	-31.7096	7.29153
-39.7292	55.5058	-32.5637		76.2853	-31.661	7.61448
-39.4751	55.7096	-32.5915		76.2853	-31.6101	7.93746
-39.2198	55.9125	-32.6203		76.2853	-31.5571	8.26047
-38.9634	56.1143	-32.6503		76.2853	-31.5018	8.58349
-38.7058	56.3152	-32.6813		76.2853	-31.4443	8.90654
-38.447	56.5151	-32.7134		76.2853	-31.3845	9.2296
-38.1871	56.714	-32.7467		76.2853	-31.3224	9.55266
-37.9259	56.9119	-32.7809		76.2853	-31.258	9.87573
-37.6636	57.1088	-32.8163		76.2853	-31.1912	10.1988
-37.4001	57.3047	-32.8527		76.2853	-31.1222	10.5219
-37.1354	57.4996	-32.8902		76.2853	-31.0508	10.8449
-36.8695	57.6935	-32.9287		76.2853	-30.977	11.1679
-36.6024	57.8864	-32.9682		76.2853	-30.9008	11.4909
-36.3341	58.0783	-33.0088		76.2853	-30.8222	11.8138
-36.0646	58.2692	-33.0503		76.2853	-30.7412	12.1367
-35.7938	58.4591	-33.0929		76.2853	-30.6578	12.4596
-35.5218	58.6479	-33.1365		76.2853	-30.5719	12.7823
-35.2486	58.8358	-33.1811		76.2853	-30.4835	13.105
-34.9741	59.0226	-33.2266		76.2853	-30.3926	13.4276
-34.6983	59.2084	-33.2731		76.2853	-30.2991	13.7501
-34.4213	59.3932	-33.3206		76.2853	-30.2031	14.0724
-34.1431	59.577	-33.369		76.2853	-30.1046	14.3946
-33.8636	59.7597	-33.4183		76.2853	-30.0034	14.7167
-33.5828	59.9413	-33.4686		76.2853	-29.8997	15.0385
-33.3007	60.122	-33.5198		76.2853	-29.7933	15.3602
-33.0174	60.3015	-33.5718		76.2853	-29.6842	15.6817
-32.7327	60.48	-33.6248		76.2853	-29.5725	16.003
-32.4468	60.6575	-33.6786		76.2853	-29.458	16.324
-32.1596	60.8339	-33.7332		76.2853	-29.3409	16.6447
-31.8711	61.0092	-33.7887		76.2853	-29.2209	16.9651
-31.5812	61.1834	-33.8451		76.2853	-29.0983	17.2852
-31.2901	61.3565	-33.9022		76.2853	-28.9728	17.605
-30.9976	61.5286	-33.9601		76.2853	-28.8445	17.9244
-30.7038	61.6995	-34.0188		76.2853	-28.7133	18.2435
-30.4087	61.8694	-34.0783		76.2853	-28.5793	18.5621
-30.1123	62.0381	-34.1385		76.2853	-28.4425	18.8802
-29.8145	62.2057	-34.1994		76.2853	-28.3027	19.1979
-29.5154	62.3721	-34.261		76.2853	-28.1599	19.5151
-29.215	62.5374	-34.3234		76.2853	-28.0142	19.8317
-28.9132	62.7016	-34.3864		76.2853	-27.8656	20.1478
-28.6101	62.8646	-34.45		76.2853	-27.7139	20.4632
-28.3056	63.0264	-34.5143		76.2853	-27.5592	20.778
-27.9998	63.1871	-34.5792		76.2853	-27.4015	21.0921
-27.6926	63.3466	-34.6447		76.2853	-27.2407	21.4056
-27.384	63.5049	-34.7107		76.2853	-27.0768	21.7182
-27.0741	63.662	-34.7773		76.2853	-26.9098	22.0301
-26.7629	63.8178	-34.8444		76.2853	-26.7397	22.3411
-26.4502	63.9725	-34.9121		76.2853	-26.5664	22.6513
-26.1363	64.1259	-34.9802		76.2853	-26.3899	22.9605
-25.8209	64.278	-35.0487		76.2853	-26.2103	23.2688
-25.5042	64.429	-35.1177		76.2853	-26.0274	23.576
-25.1861	64.5786	-35.1871		76.2853	-25.8413	23.8822
-24.8667	64.727	-35.2569		76.2853	-25.652	24.1873
-24.5458	64.874	-35.3271		76.2853	-25.4594	24.4913
-24.2237	65.0198	-35.3976		76.2853	-25.2635	24.794
-23.9001	65.1642	-35.4684		76.2853	-25.0644	25.0955
-23.5752	65.3074	-35.5395		76.2853	-24.8619	25.3957
-23.2489	65.4492	-35.6108		76.2853	-24.6561	25.6945
-22.9213	65.5896	-35.6824		76.2853	-24.447	25.9919
-22.5923	65.7287	-35.7541		76.2853	-24.2345	26.2878
-22.262	65.8664	-35.8261		76.2853	-24.0186	26.5822
-21.9302	66.0027	-35.8982		76.2853	-23.7994	26.875
-21.5972	66.1376	-35.9704		76.2853	-23.5768	27.1662
-21.2628	66.2711	-36.0426		76.2853	-23.3507	27.4557
-20.927	66.4032	-36.115		76.2853	-23.1213	27.7434
-20.59	66.5338	-36.1873		76.2853	-22.8885	28.0292
-20.2515	66.663	-36.2597		76.2853	-22.6523	28.3132
-19.9118	66.7907	-36.332		76.2853	-22.4126	28.5952
-19.5707	66.9169	-36.4042		76.2853	-22.1696	28.8752
-19.2283	67.0417	-36.4764		76.2853	-21.9231	29.1531
-18.8846	67.1649	-36.5484		76.2853	-21.6732	29.4289
-18.5396	67.2866	-36.6203		76.2853	-21.4198	29.7024
-18.1933	67.4067	-36.6919		76.2853	-21.1631	29.9737
-17.8457	67.5253	-36.7633		76.2853	-20.9029	30.2426
-17.4968	67.6424	-36.8345		76.2853	-20.6393	30.509
-17.1467	67.7578	-36.9054		76.2853	-20.3723	30.773
-16.7952	67.8717	-36.9759		76.2853	-20.1019	31.0344
-16.4426	67.9839	-37.0461		76.2853	-19.8281	31.2931
-16.0886	68.0945	-37.1159		76.2853	-19.551	31.5491
-15.7335	68.2035	-37.1852		76.2853	-19.2704	31.8024
-15.3771	68.3108	-37.2541		76.2853	-18.9866	32.0528
-15.0195	68.4165	-37.3225		76.2853	-18.6993	32.3002
-14.6607	68.5205	-37.3903		76.2853	-18.4088	32.5446
-14.3007	68.6227	-37.4576		76.2853	-18.115	32.786
-13.9395	68.7233	-37.5243		76.2853	-17.8179	33.0242
-13.5772	68.8221	-37.5904		76.2853	-17.5176	33.2591
-13.2137	68.9192	-37.6557		76.2853	-17.214	33.4908
-12.8491	69.0145	-37.7204		76.2853	-16.9072	33.7191
-12.4833	69.1081	-37.7843		76.2853	-16.5972	33.9439
-12.1165	69.1999	-37.8475		76.2853	-16.2842	34.1651
-11.7485	69.2898	-37.9098		76.2853	-15.968	34.3828
-11.3795	69.378	-37.9713		76.2853	-15.6487	34.5968
-11.0094	69.4643	-38.0319		76.2853	-15.3264	34.807
-10.6383	69.5488	-38.0916		76.2853	-15.001	35.0134
-10.2662	69.6315	-38.1504		76.2853	-14.6728	35.2159
-9.893	69.7122	-38.2082		76.2853	-14.3416	35.4145
-9.51886	69.7911	-38.265		76.2853	-14.0075	35.6089
-9.14375	69.8681	-38.3207		76.2853	-13.6706	35.7993
-8.76769	69.9432	-38.3753		76.2853	-13.3309	35.9855
-8.3907	70.0163	-38.4289		76.2853	-12.9885	36.1674
-8.0128	70.0875	-38.4813		76.2853	-12.6434	36.3449
-7.63401	70.1568	-38.5325		76.2853	-12.2957	36.5181
-7.25435	70.2241	-38.5826		76.2853	-11.9454	36.6868
-6.87385	70.2895	-38.6314		76.2853	-11.5926	36.851
-6.49253	70.3528	-38.6789		76.2853	-11.2373	37.0106
-6.1104	70.4142	-38.7252		76.2853	-10.8796	37.1655
-5.7275	70.4735	-38.7701		76.2853	-10.5196	37.3157
-5.34384	70.5308	-38.8137		76.2853	-10.1574	37.4611
-4.95945	70.5862	-38.856		76.2853	-9.79289	37.6017
-4.57435	70.6394	-38.8968		76.2853	-9.42629	37.7373
-4.18857	70.6906	-38.9362		76.2853	-9.05761	37.868
-3.80213	70.7398	-38.9742		76.2853	-8.68695	37.9937
-3.41506	70.7869	-39.0107		76.2853	-8.31436	38.1143
-3.02738	70.8319	-39.0456		76.2853	-7.93992	38.2298
-2.63912	70.8748	-39.0791		76.2853	-7.56371	38.3402
-2.25031	70.9156	-39.1111		76.2853	-7.18581	38.4453
-1.86096	70.9544	-39.1414		76.2853	-6.80628	38.5451
-1.47112	70.991	-39.1702		76.2853	-6.42522	38.6397
-1.0808	71.0255	-39.1974		76.2853	-6.0427	38.7289
-0.690039	71.0579	-39.223		76.2853	-5.65881	38.8127
-0.298855	71.0881	-39.247		76.2853	-5.27363	38.891
0.09272	71.1162	-39.2693		76.2853	-4.88723	38.964
0.484658	71.1422	-39.2899		76.2853	-4.49972	39.0314
0.876931	71.166	-39.3089		76.2853	-4.11117	39.0933
1.26951	71.1876	-39.3262		76.2853	-3.72168	39.1497
1.66237	71.2071	-39.3418		76.2853	-3.33132	39.2005
2.05547	71.2245	-39.3556		76.2853	-2.94019	39.2456
2.4488	71.2396	-39.3678		76.2853	-2.54838	39.2852
2.84231	71.2526	-39.3782		76.2853	-2.15598	39.3191
3.23599	71.2635	-39.3869		76.2853	-1.76308	39.3474
3.6298	71.2721	-39.3939		76.2853	-1.36976	39.37
4.02371	71.2786	-39.3991		76.2853	-0.976129	39.387
4.4177	71.2829	-39.4025		76.2853	-0.582268	39.3982
4.81173	71.2851	-39.4042		76.2853	-0.188271	39.4038
5.20577	71.285	-39.4042		76.2853	0.205769	39.4037
5.5998	71.2828	-39.4024		76.2853	0.599762	39.3978
5.99378	71.2784	-39.3989		76.2853	0.993614	39.3863
6.38769	71.2718	-39.3936		76.2853	1.38724	39.3691
6.78149	71.263	-39.3866		76.2853	1.78053	39.3463
7.17516	71.2521	-39.3778		76.2853	2.17342	39.3178
7.56867	71.239	-39.3673		76.2853	2.56579	39.2836
7.96199	71.2237	-39.355		76.2853	2.95758	39.2438
8.35508	71.2063	-39.3411		76.2853	3.34867	39.1983
8.74793	71.1867	-39.3254		76.2853	3.73899	39.1473
9.1405	71.165	-39.3081		76.2853	4.12845	39.0907
9.53275	71.1411	-39.289		76.2853	4.51695	39.0285
9.92468	71.115	-39.2683		76.2853	4.90442	38.9608
10.3162	71.0868	-39.2459		76.2853	5.29076	38.8877
10.7074	71.0565	-39.2219		76.2853	5.67589	38.8091
11.0981	71.024	-39.1963		76.2853	6.05972	38.725
11.4884	70.9894	-39.169		76.2853	6.44218	38.6356
11.8783	70.9527	-39.1401		76.2853	6.82317	38.5408
12.2676	70.9139	-39.1097		76.2853	7.20262	38.4407
12.6564	70.873	-39.0777		76.2853	7.58046	38.3354
13.0446	70.8299	-39.0441		76.2853	7.95659	38.2248
13.4323	70.7848	-39.0091		76.2853	8.33095	38.1091
13.8193	70.7377	-38.9725		76.2853	8.70345	37.9882
14.2057	70.6884	-38.9345		76.2853	9.07403	37.8623
14.5915	70.6371	-38.895		76.2853	9.44261	37.7314
14.9765	70.5837	-38.8541		76.2853	9.80912	37.5955
15.3609	70.5283	-38.8118		76.2853	10.1735	37.4548
15.7445	70.4709	-38.7682		76.2853	10.5357	37.3091
16.1274	70.4115	-38.7232		76.2853	10.8956	37.1587
16.5095	70.35	-38.6769		76.2853	11.2531	37.0036
16.8908	70.2866	-38.6293		76.2853	11.6083	36.8438
17.2712	70.2212	-38.5804		76.2853	11.961	36.6794
17.6509	70.1538	-38.5303		76.2853	12.3112	36.5105
18.0296	70.0844	-38.479		76.2853	12.6588	36.3372
18.4075	70.0131	-38.4265		76.2853	13.0038	36.1594
18.7844	69.9399	-38.3729		76.2853	13.3461	35.9773
19.1604	69.8647	-38.3182		76.2853	13.6856	35.7909
19.5355	69.7876	-38.2625		76.2853	14.0224	35.6004
19.9096	69.7087	-38.2056		76.2853	14.3563	35.4057
20.2827	69.6278	-38.1478		76.2853	14.6874	35.207
20.6548	69.5451	-38.089		76.2853	15.0156	35.0044
21.0259	69.4605	-38.0293		76.2853	15.3407	34.7978
21.3959	69.3741	-37.9686		76.2853	15.6629	34.5874
21.7649	69.2859	-37.9071		76.2853	15.9821	34.3732
22.1328	69.1958	-37.8447		76.2853	16.2981	34.1554
22.4996	69.104	-37.7815		76.2853	16.6111	33.934
22.8653	69.0103	-37.7175		76.2853	16.9209	33.709
23.2299	68.9149	-37.6528		76.2853	17.2275	33.4806
23.5933	68.8178	-37.5874		76.2853	17.531	33.2488
23.9556	68.7189	-37.5214		76.2853	17.8312	33.0137
24.3167	68.6182	-37.4547		76.2853	18.1281	32.7753
24.6766	68.5159	-37.3873		76.2853	18.4218	32.5338
25.0354	68.4118	-37.3195		76.2853	18.7122	32.2893
25.3929	68.3061	-37.2511		76.2853	18.9992	32.0417
25.7493	68.1987	-37.1822		76.2853	19.283	31.7912
26.1044	68.0897	-37.1128		76.2853	19.5633	31.5378
26.4583	67.979	-37.043		76.2853	19.8403	31.2817
26.8109	67.8666	-36.9728		76.2853	20.114	31.0228
27.1622	67.7527	-36.9022		76.2853	20.3842	30.7613
27.5123	67.6372	-36.8313		76.2853	20.6511	30.4972
27.8612	67.5201	-36.7602		76.2853	20.9145	30.2307
28.2087	67.4014	-36.6887		76.2853	21.1745	29.9617
28.555	67.2812	-36.6171		76.2853	21.4311	29.6903
28.8999	67.1594	-36.5452		76.2853	21.6843	29.4167
29.2436	67.0362	-36.4732		76.2853	21.9341	29.1408
29.5859	66.9114	-36.401		76.2853	22.1804	28.8628
29.9269	66.7851	-36.3288		76.2853	22.4234	28.5828
30.2666	66.6573	-36.2565		76.2853	22.6629	28.3006
30.605	66.5281	-36.1841		76.2853	22.8989	28.0166
30.942	66.3974	-36.1118		76.2853	23.1316	27.7306
31.2777	66.2652	-36.0394		76.2853	23.3609	27.4429
31.612	66.1317	-35.9671		76.2853	23.5867	27.1533
31.945	65.9967	-35.895		76.2853	23.8092	26.8621
32.2766	65.8603	-35.8229		76.2853	24.0283	26.5692
32.6069	65.7225	-35.751		76.2853	24.244	26.2747
32.9359	65.5834	-35.6792		76.2853	24.4563	25.9787
33.2634	65.4429	-35.6076		76.2853	24.6653	25.6812
33.5897	65.3011	-35.5363		76.2853	24.871	25.3824
33.9145	65.1579	-35.4652		76.2853	25.0733	25.0821
34.238	65.0133	-35.3945		76.2853	25.2723	24.7806
34.5601	64.8675	-35.324		76.2853	25.468	24.4778
34.8809	64.7204	-35.2538		76.2853	25.6605	24.1738
35.2003	64.572	-35.1841		76.2853	25.8497	23.8686
35.5183	64.4223	-35.1147		76.2853	26.0356	23.5624
35.8349	64.2713	-35.0457		76.2853	26.2183	23.2551
36.1502	64.1191	-34.9771		76.2853	26.3978	22.9468
36.4642	63.9656	-34.909		76.2853	26.5741	22.6375
36.7767	63.8109	-34.8414		76.2853	26.7473	22.3273
37.0879	63.655	-34.7743		76.2853	26.9173	22.0162
37.3978	63.4979	-34.7078		76.2853	27.0841	21.7043
37.7062	63.3395	-34.6417		76.2853	27.2479	21.3917
38.0134	63.18	-34.5763		76.2853	27.4085	21.0782
38.3191	63.0193	-34.5114		76.2853	27.5661	20.764
38.6236	62.8574	-34.4472		76.2853	27.7207	20.4492
38.9266	62.6943	-34.3836		76.2853	27.8722	20.1337
39.2284	62.5301	-34.3206		76.2853	28.0208	19.8177
39.5287	62.3647	-34.2583		76.2853	28.1663	19.501
39.8278	62.1982	-34.1967		76.2853	28.3089	19.1838
40.1255	62.0306	-34.1358		76.2853	28.4486	18.8661
40.4219	61.8618	-34.0756		76.2853	28.5854	18.5479
40.7169	61.692	-34.0162		76.2853	28.7192	18.2293
41.0106	61.521	-33.9575		76.2853	28.8502	17.9103
41.303	61.3489	-33.8996		76.2853	28.9784	17.5908
41.5941	61.1757	-33.8425		76.2853	29.1038	17.271
41.8839	61.0014	-33.7863		76.2853	29.2263	16.9509
42.1724	60.8261	-33.7308		76.2853	29.3461	16.6304
42.4595	60.6496	-33.6762		76.2853	29.4632	16.3097
42.7454	60.4721	-33.6224		76.2853	29.5775	15.9887
43.03	60.2936	-33.5695		76.2853	29.6891	15.6674
43.3133	60.114	-33.5175		76.2853	29.798	15.3459
43.5953	59.9333	-33.4663		76.2853	29.9043	15.0242
43.876	59.7516	-33.4161		76.2853	30.008	14.7024
44.1555	59.5688	-33.3668		76.2853	30.109	14.3803
44.4337	59.385	-33.3185		76.2853	30.2074	14.0581
44.7106	59.2002	-33.271		76.2853	30.3033	13.7357
44.9863	59.0143	-33.2246		76.2853	30.3966	13.4133
45.2607	58.8275	-33.1791		76.2853	30.4874	13.0907
45.5339	58.6396	-33.1345		76.2853	30.5757	12.768
45.8058	58.4507	-33.091		76.2853	30.6615	12.4452
46.0766	58.2607	-33.0485		76.2853	30.7449	12.1224
46.3461	58.0698	-33.0069		76.2853	30.8258	11.7995
46.6143	57.8778	-32.9664		76.2853	30.9043	11.4766
46.8814	57.6849	-32.9269		76.2853	30.9803	11.1536
47.1472	57.4909	-32.8885		76.2853	31.054	10.8306
47.4119	57.296	-32.8511		76.2853	31.1253	10.5075
47.6753	57.1	-32.8147		76.2853	31.1943	10.1845
47.9376	56.9031	-32.7794		76.2853	31.2609	9.86138
48.1986	56.7052	-32.7452		76.2853	31.3252	9.53831
48.4585	56.5062	-32.712		76.2853	31.3872	9.21525
48.7172	56.3063	-32.6799		76.2853	31.4469	8.89219
48.9748	56.1054	-32.6489		76.2853	31.5043	8.56915
49.2312	55.9035	-32.619		76.2853	31.5595	8.24612
49.4864	55.7006	-32.5902		76.2853	31.6124	7.92312
49.7405	55.4967	-32.5625		76.2853	31.6632	7.60014
49.9934	55.2919	-32.5359		76.2853	31.7117	7.27719
50.2452	55.086	-32.5105		76.2853	31.758	6.95426
50.4959	54.8792	-32.4861		76.2853	31.8021	6.63137
50.7454	54.6713	-32.4629		76.2853	31.844	6.30851
50.9938	54.4625	-32.4408		76.2853	31.8838	5.98568
51.2411	54.2527	-32.4198		76.2853	31.9214	5.66289
51.4873	54.0419	-32.4		76.2853	31.9569	5.34013
51.7323	53.8301	-32.3813		76.2853	31.9903	5.01741
51.9763	53.6174	-32.3638		76.2853	32.0215	4.69472
52.2192	53.4036	-32.3474		76.2853	32.0506	4.37206
52.461	53.1888	-32.3322		76.2853	32.0776	4.04943
52.7017	52.9731	-32.3181		76.2853	32.1025	3.72684
52.9413	52.7563	-32.3052		76.2853	32.1254	3.40427
53.1798	52.5385	-32.2935		76.2853	32.1461	3.08173
53.4173	52.3198	-32.2829		76.2853	32.1647	2.75921
53.6537	52.1	-32.2734		76.2853	32.1813	2.43672
53.8891	51.8792	-32.2652		76.2853	32.1958	2.11425
54.1234	51.6574	-32.2581		76.2853	32.2083	1.7918
54.3566	51.4346	-32.2522		76.2853	32.2187	1.46936
54.5888	51.2108	-32.2474		76.2853	32.227	1.14694
54.8199	50.986	-32.2438		76.2853	32.2333	0.824523
55.05	50.7601	-32.2414		76.2853	32.2375	0.502117
55.2791	50.5332	-32.2402		76.2853	32.2397	0.179715
55.5071	50.3053	-32.2401		76.2853	32.2398	-0.142685
55.7341	50.0764	-32.2412		76.2853	32.2379	-0.465086
55.9601	49.8464	-32.2435		76.2853	32.2339	-0.787492
56.185	49.6154	-32.2469		76.2853	32.2278	-1.1099
56.409	49.3833	-32.2516		76.2853	32.2197	-1.43233
56.6319	49.1502	-32.2574		76.2853	32.2096	-1.75476
56.8538	48.916	-32.2643		76.2853	32.1974	-2.07721
57.0747	48.6808	-32.2724		76.2853	32.1831	-2.39968
57.2946	48.4445	-32.2817		76.2853	32.1668	-2.72217
57.5135	48.2072	-32.2922		76.2853	32.1483	-3.04468
57.7313	47.9688	-32.3038		76.2853	32.1278	-3.36722
57.9482	47.7293	-32.3166		76.2853	32.1053	-3.68978
58.1641	47.4887	-32.3305		76.2853	32.0806	-4.01238
58.379	47.247	-32.3456		76.2853	32.0538	-4.335
58.5929	47.0043	-32.3619		76.2853	32.0249	-4.65766
58.8057	46.7604	-32.3793		76.2853	31.994	-4.98034
59.0176	46.5155	-32.3978		76.2853	31.9609	-5.30306
59.2286	46.2694	-32.4175		76.2853	31.9256	-5.62582
59.4385	46.0223	-32.4383		76.2853	31.8882	-5.94861
59.6474	45.774	-32.4603		76.2853	31.8487	-6.27143
59.8553	45.5246	-32.4834		76.2853	31.807	-6.59429
60.0623	45.274	-32.5076		76.2853	31.7631	-6.91717
60.2683	45.0224	-32.533		76.2853	31.7171	-7.24009
60.4732	44.7696	-32.5594		76.2853	31.6688	-7.56304
60.6772	44.5156	-32.587		76.2853	31.6184	-7.88602
60.8802	44.2605	-32.6157		76.2853	31.5657	-8.20902
61.0823	44.0043	-32.6454		76.2853	31.5108	-8.53205
61.2833	43.7469	-32.6763		76.2853	31.4536	-8.85509
61.4833	43.4883	-32.7083		76.2853	31.3941	-9.17814
61.6824	43.2285	-32.7413		76.2853	31.3324	-9.50121
61.8804	42.9676	-32.7754		76.2853	31.2684	-9.82428
62.0775	42.7055	-32.8106		76.2853	31.202	-10.1473
62.2735	42.4422	-32.8468		76.2853	31.1333	-10.4704
62.4686	42.1777	-32.8841		76.2853	31.0623	-10.7934
62.6627	41.912	-32.9225		76.2853	30.9889	-11.1165
62.8557	41.6451	-32.9618		76.2853	30.9131	-11.4395
63.0478	41.3769	-33.0022		76.2853	30.8349	-11.7624
63.2388	41.1076	-33.0436		76.2853	30.7543	-12.0853
63.4289	40.837	-33.0861		76.2853	30.6712	-12.4082
63.6179	40.5652	-33.1295		76.2853	30.5857	-12.7309
63.8059	40.2922	-33.1739		76.2853	30.4977	-13.0536
63.9929	40.0179	-33.2193		76.2853	30.4072	-13.3762
64.1789	39.7423	-33.2656		76.2853	30.3142	-13.6987
64.3638	39.4655	-33.313		76.2853	30.2186	-14.0211
64.5478	39.1875	-33.3612		76.2853	30.1204	-14.3433
64.7306	38.9082	-33.4104		76.2853	30.0197	-14.6654
64.9125	38.6276	-33.4605		76.2853	29.9164	-14.9873
65.0933	38.3457	-33.5116		76.2853	29.8104	-15.309
65.273	38.0626	-33.5635		76.2853	29.7017	-15.6305
65.4517	37.7782	-33.6163		76.2853	29.5904	-15.9518
65.6293	37.4924	-33.6699		76.2853	29.4764	-16.2728
65.8059	37.2054	-33.7245		76.2853	29.3597	-16.5936
65.9813	36.9171	-33.7798		76.2853	29.2402	-16.9141
66.1557	36.6275	-33.836		76.2853	29.118	-17.2343
66.329	36.3365	-33.893		76.2853	28.9929	-17.5541
66.5013	36.0443	-33.9508		76.2853	28.8651	-17.8736
66.6724	35.7507	-34.0094		76.2853	28.7344	-18.1927
66.8424	35.4558	-34.0688		76.2853	28.6009	-18.5114
67.0113	35.1596	-34.1288		76.2853	28.4644	-18.8296
67.179	34.862	-34.1897		76.2853	28.3251	-19.1473
67.3457	34.5632	-34.2512		76.2853	28.1829	-19.4646
67.5112	34.2629	-34.3134		76.2853	28.0376	-19.7813
67.6755	33.9614	-34.3763		76.2853	27.8894	-20.0975
67.8387	33.6584	-34.4398		76.2853	27.7383	-20.413
68.0008	33.3542	-34.504		76.2853	27.5841	-20.7279
68.1616	33.0486	-34.5688		76.2853	27.4268	-21.0422
68.3213	32.7416	-34.6342		76.2853	27.2665	-21.3557
68.4798	32.4333	-34.7001		76.2853	27.1031	-21.6685
68.637	32.1236	-34.7667		76.2853	26.9366	-21.9805
68.7931	31.8125	-34.8337		76.2853	26.767	-22.2916
68.9479	31.5001	-34.9013		76.2853	26.5942	-22.6019
69.1015	31.1864	-34.9693		76.2853	26.4182	-22.9113
69.2539	30.8712	-35.0378		76.2853	26.2391	-23.2197
69.405	30.5547	-35.1067		76.2853	26.0568	-23.5272
69.5548	30.2369	-35.1761		76.2853	25.8712	-23.8335
69.7034	29.9176	-35.2458		76.2853	25.6824	-24.1388
69.8507	29.597	-35.3159		76.2853	25.4903	-24.4429
69.9967	29.2751	-35.3863		76.2853	25.295	-24.7459
70.1413	28.9517	-35.4571		76.2853	25.0963	-25.0476
70.2847	28.627	-35.5281		76.2853	24.8944	-25.348
70.4267	28.301	-35.5994		76.2853	24.6891	-25.647
70.5673	27.9736	-35.671		76.2853	24.4805	-25.9446
70.7066	27.6448	-35.7427		76.2853	24.2685	-26.2408
70.8446	27.3147	-35.8146		76.2853	24.0532	-26.5354
70.9811	26.9832	-35.8867		76.2853	23.8345	-26.8285
71.1162	26.6503	-35.9588		76.2853	23.6124	-27.1199
71.25	26.3161	-36.0311		76.2853	23.387	-27.4097
71.3823	25.9806	-36.1034		76.2853	23.1581	-27.6977
71.5131	25.6437	-36.1758		76.2853	22.9258	-27.9838
71.6425	25.3055	-36.2482		76.2853	22.6901	-28.2681
71.7705	24.966	-36.3205		76.2853	22.451	-28.5504
71.8969	24.6251	-36.3927		76.2853	22.2085	-28.8308
72.0219	24.2829	-36.4649		76.2853	21.9626	-29.109
72.1454	23.9395	-36.5369		76.2853	21.7132	-29.3851
72.2673	23.5946	-36.6088		76.2853	21.4604	-29.659
72.3877	23.2485	-36.6805		76.2853	21.2042	-29.9306
72.5065	22.9012	-36.752		76.2853	20.9445	-30.1999
72.6238	22.5525	-36.8232		76.2853	20.6815	-30.4668
72.7395	22.2025	-36.8941		76.2853	20.415	-30.7311
72.8536	21.8513	-36.9647		76.2853	20.1452	-30.9929
72.9661	21.4988	-37.0349		76.2853	19.8719	-31.2521
73.077	21.1451	-37.1048		76.2853	19.5953	-31.5085
73.1863	20.7901	-37.1742		76.2853	19.3153	-31.7622
73.2939	20.4339	-37.2432		76.2853	19.032	-32.0131
73.3998	20.0765	-37.3116		76.2853	18.7453	-32.261
73.504	19.7179	-37.3796		76.2853	18.4553	-32.5059
73.6066	19.3581	-37.447		76.2853	18.162	-32.7478
73.7074	18.9971	-37.5137		76.2853	17.8654	-32.9865
73.8065	18.635	-37.5799		76.2853	17.5656	-33.2219
73.9039	18.2717	-37.6454		76.2853	17.2625	-33.4541
73.9995	17.9072	-37.7101		76.2853	16.9563	-33.6829
74.0933	17.5416	-37.7742		76.2853	16.6468	-33.9083
74.1854	17.175	-37.8375		76.2853	16.3342	-34.1301
74.2756	16.8072	-37.8999		76.2853	16.0185	-34.3484
74.3641	16.4383	-37.9616		76.2853	15.6997	-34.563
74.4507	16.0684	-38.0223		76.2853	15.3779	-34.7738
74.5355	15.6975	-38.0822		76.2853	15.0531	-34.9808
74.6184	15.3255	-38.1411		76.2853	14.7252	-35.184
74.6995	14.9525	-38.199		76.2853	14.3945	-35.3831
74.7787	14.5785	-38.256		76.2853	14.0609	-35.5782
74.856	14.2036	-38.3119		76.2853	13.7244	-35.7693
74.9313	13.8276	-38.3667		76.2853	13.3852	-35.9561
75.0048	13.4508	-38.4204		76.2853	13.0432	-36.1387
75.0763	13.073	-38.473		76.2853	12.6985	-36.317
75.1459	12.6944	-38.5245		76.2853	12.3512	-36.4908
75.2135	12.3149	-38.5747		76.2853	12.0013	-36.6603
75.2792	11.9345	-38.6237		76.2853	11.6489	-36.8252
75.3429	11.5533	-38.6715		76.2853	11.294	-36.9855
75.4045	11.1713	-38.7179		76.2853	10.9367	-37.1411
75.4642	10.7885	-38.7631		76.2853	10.5771	-37.2921
75.5219	10.405	-38.8069		76.2853	10.2152	-37.4383
75.5775	10.0207	-38.8493		76.2853	9.85108	-37.5796
75.6311	9.63573	-38.8904		76.2853	9.48481	-37.7161
75.6826	9.25005	-38.93		76.2853	9.11647	-37.8475
75.7321	8.86372	-38.9682		76.2853	8.74611	-37.974
75.7795	8.47674	-39.0049		76.2853	8.37383	-38.0955
75.8249	8.08916	-39.0402		76.2853	7.99968	-38.2118
75.8681	7.70099	-39.0739		76.2853	7.62375	-38.3229
75.9093	7.31227	-39.1061		76.2853	7.2461	-38.4289
75.9483	6.92301	-39.1367		76.2853	6.86683	-38.5296
75.9853	6.53324	-39.1657		76.2853	6.48601	-38.625
76.0201	6.143	-39.1932		76.2853	6.10372	-38.715
76.0528	5.7523	-39.219		76.2853	5.72004	-38.7997
76.0834	5.36118	-39.2433		76.2853	5.33506	-38.8789
76.1119	4.96967	-39.2658		76.2853	4.94885	-38.9527
76.1382	4.57779	-39.2867		76.2853	4.56151	-39.021
76.1623	4.18557	-39.306		76.2853	4.17312	-39.0838
76.1843	3.79303	-39.3235		76.2853	3.78377	-39.1411
76.2042	3.40022	-39.3394		76.2853	3.39354	-39.1927
76.2219	3.00715	-39.3535		76.2853	3.00253	-39.2388
76.2374	2.61386	-39.366		76.2853	2.61083	-39.2793
76.2507	2.22037	-39.3767		76.2853	2.21851	-39.3141
76.2619	1.82672	-39.3856		76.2853	1.82568	-39.3433
76.2709	1.43293	-39.3929		76.2853	1.43243	-39.3668
76.2777	1.03903	-39.3984		76.2853	1.03884	-39.3847
76.2824	0.645053	-39.4021		76.2853	0.645008	-39.3968
76.2849	0.251029	-39.4041		76.2853	0.251027	-39.4033

## Sheet: Fig 11
	Fig 11
	1 Coordinate value of point on the axodes of SCG
x/mm	22.7098	22.5482	21.8815	20.5616	18.6146	16.2063	13.5769	10.9773	8.62489	6.67981	5.22891	4.27161	3.7068	3.32709	2.82671	1.82179	-0.0178666	-1.36266	-2.02314	-2.40649	-2.85596	-3.62629	-4.86908	-6.63271	-8.87253	-11.4639	-14.2154	-16.8865	-19.2201	-20.9984	-22.1108	-22.6085	-22.7077	-22.4414	-21.5864	-20.0745	-18.0017	-15.5738	-13.0387	-10.6321	-8.54475	-6.90229	-5.74976	-5.03651	-4.60575	-4.19566	-3.45438	-1.96139	-0.223759
	23.6812	23.515	22.8333	21.4865	19.5007	17.0436	14.3582	11.6974	9.28022	7.26713	5.74457	4.71118	4.06527	3.59957	3.00927	1.91206	-0.0208576	-1.45886	-2.21137	-2.68404	-3.21879	-4.0698	-5.38889	-7.2251	-9.53431	-12.1919	-15.0055	-17.7325	-20.1135	-21.9281	-23.065	-23.576	-23.6791	-23.407	-22.5347	-20.9932	-18.8797	-16.4024	-13.8118	-11.3454	-9.19483	-7.48556	-6.26191	-5.47237	-4.9598	-4.4629	-3.63116	-2.04569	-0.214781
	24.6527	24.4818	23.7851	22.4113	20.3867	17.8809	15.1394	12.4175	9.93556	7.85445	6.26022	5.15075	4.42375	3.87205	3.19183	2.00232	-0.0238486	-1.55507	-2.3996	-2.96159	-3.58163	-4.51332	-5.90871	-7.81748	-10.1961	-12.9199	-15.7955	-18.5786	-21.0069	-22.8578	-24.0191	-24.5435	-24.6505	-24.3726	-23.4829	-21.9119	-19.7577	-17.231	-14.5848	-12.0587	-9.84491	-8.06884	-6.77405	-5.90823	-5.31385	-4.73014	-3.80794	-2.13	-0.205804
	25.6241	25.4486	24.7368	23.3361	21.2728	18.7183	15.9207	13.1376	10.5909	8.44177	6.77587	5.59031	4.78223	4.14453	3.3744	2.09259	-0.0268396	-1.65128	-2.58783	-3.23914	-3.94447	-4.95684	-6.42852	-8.40987	-10.8579	-13.6479	-16.5856	-19.4246	-21.9003	-23.7876	-24.9732	-25.511	-25.6219	-25.3381	-24.4312	-22.8306	-20.6357	-18.0596	-15.3579	-12.772	-10.495	-8.65211	-7.28619	-6.34409	-5.6679	-4.99737	-3.98473	-2.21431	-0.196826
	26.5955	26.4154	25.6886	24.261	22.1589	19.5556	16.7019	13.8577	11.2462	9.02909	7.29152	6.02988	5.14071	4.41701	3.55696	2.18285	-0.0298307	-1.74748	-2.77606	-3.51668	-4.3073	-5.40036	-6.94834	-9.00226	-11.5197	-14.3759	-17.3757	-20.2707	-22.7937	-24.7173	-25.9274	-26.4785	-26.5933	-26.3037	-25.3794	-23.7493	-21.5137	-18.8882	-16.131	-13.4853	-11.1451	-9.23538	-7.79834	-6.77995	-6.02195	-5.26461	-4.16151	-2.29862	-0.187848
	27.567	27.3822	26.6404	25.1858	23.045	20.393	17.4832	14.5778	11.9016	9.61641	7.80717	6.46945	5.49919	4.68949	3.73952	2.27312	-0.0328217	-1.84369	-2.96429	-3.79423	-4.67014	-5.84387	-7.46816	-9.59464	-12.1815	-15.1039	-18.1657	-21.1167	-23.6871	-25.647	-26.8815	-27.446	-27.5647	-27.2692	-26.3277	-24.6679	-22.3917	-19.7168	-16.9041	-14.1987	-11.7952	-9.81865	-8.31048	-7.21582	-6.376	-5.53184	-4.33829	-2.38292	-0.17887
	28.5384	28.349	27.5921	26.1106	23.931	21.2303	18.2644	15.2979	12.5569	10.2037	8.32282	6.90901	5.85767	4.96198	3.92208	2.36338	-0.0358127	-1.93989	-3.15252	-4.07178	-5.03298	-6.28739	-7.98797	-10.187	-12.8432	-15.8319	-18.9558	-21.9628	-24.5805	-26.5767	-27.8356	-28.4135	-28.536	-28.2348	-27.2759	-25.5866	-23.2697	-20.5455	-17.6772	-14.912	-12.4452	-10.4019	-8.82263	-7.65168	-6.73005	-5.79908	-4.51507	-2.46723	-0.169893
	29.5098	29.3158	28.5439	27.0355	24.8171	22.0676	19.0456	16.018	13.2123	10.7911	8.83847	7.34858	6.21615	5.23446	4.10464	2.45364	-0.0388038	-2.0361	-3.34075	-4.34933	-5.39582	-6.73091	-8.50779	-10.7794	-13.505	-16.5598	-19.7458	-22.8089	-25.4739	-27.5065	-28.7897	-29.381	-29.5074	-29.2004	-28.2242	-26.5053	-24.1477	-21.3741	-18.4503	-15.6253	-13.0953	-10.9852	-9.33477	-8.08754	-7.0841	-6.06631	-4.69185	-2.55154	-0.160915
	30.4812	30.2826	29.4957	27.9603	25.7032	22.905	19.8269	16.7381	13.8676	11.3784	9.35413	7.78815	6.57463	5.50694	4.28721	2.54391	-0.0417948	-2.1323	-3.52898	-4.62688	-5.75865	-7.17443	-9.0276	-11.3718	-14.1668	-17.2878	-20.5359	-23.6549	-26.3672	-28.4362	-29.7439	-30.3484	-30.4788	-30.1659	-29.1724	-27.424	-25.0257	-22.2027	-19.2234	-16.3386	-13.7454	-11.5685	-9.84691	-8.5234	-7.43815	-6.33355	-4.86864	-2.63585	-0.151937
	31.4527	31.2494	30.4474	28.8851	26.5893	23.7423	20.6081	17.4583	14.5229	11.9657	9.86978	8.22772	6.9331	5.77942	4.46977	2.63417	-0.0447858	-2.22851	-3.71721	-4.90442	-6.12149	-7.61794	-9.54742	-11.9642	-14.8286	-18.0158	-21.326	-24.501	-27.2606	-29.3659	-30.698	-31.3159	-31.4502	-31.1315	-30.1207	-28.3427	-25.9037	-23.0313	-19.9965	-17.0519	-14.3955	-12.1517	-10.3591	-8.95926	-7.7922	-6.60078	-5.04542	-2.72015	-0.14296
	32.4241	32.2161	31.3992	29.8099	27.4753	24.5797	21.3894	18.1784	15.1783	12.553	10.3854	8.66728	7.29158	6.0519	4.65233	2.72444	-0.0477768	-2.32472	-3.90544	-5.18197	-6.48433	-8.06146	-10.0672	-12.5566	-15.4904	-18.7438	-22.116	-25.347	-28.154	-30.2956	-31.6521	-32.2834	-32.4216	-32.0971	-31.0689	-29.2614	-26.7817	-23.8599	-20.7696	-17.7652	-15.0456	-12.735	-10.8712	-9.39512	-8.14625	-6.86802	-5.2222	-2.80446	-0.133982
	33.3955	33.1829	32.351	30.7348	28.3614	25.417	22.1706	18.8985	15.8336	13.1403	10.9011	9.10685	7.65006	6.32439	4.83489	2.8147	-0.0507679	-2.42092	-4.09367	-5.45952	-6.84716	-8.50498	-10.587	-13.149	-16.1522	-19.4718	-22.9061	-26.1931	-29.0474	-31.2254	-32.6063	-33.2509	-33.393	-33.0626	-32.0172	-30.1801	-27.6597	-24.6885	-21.5427	-18.4785	-15.6957	-13.3183	-11.3833	-9.83098	-8.5003	-7.13525	-5.39898	-2.88877	-0.125004
	34.367	34.1497	33.3027	31.6596	29.2475	26.2543	22.9519	19.6186	16.489	13.7277	11.4167	9.54642	8.00854	6.59687	5.01746	2.90497	-0.0537589	-2.51713	-4.2819	-5.73707	-7.21	-8.9485	-11.1069	-13.7413	-16.8139	-20.1998	-23.6962	-27.0391	-29.9408	-32.1551	-33.5604	-34.2184	-34.3644	-34.0282	-32.9654	-31.0987	-28.5377	-25.5171	-22.3158	-19.1919	-16.3457	-13.9015	-11.8955	-10.2668	-8.85435	-7.40249	-5.57577	-2.97308	-0.116026
	35.3384	35.1165	34.2545	32.5844	30.1336	27.0917	23.7331	20.3387	17.1443	14.315	11.9324	9.98598	8.36702	6.86935	5.20002	2.99523	-0.0567499	-2.61333	-4.47014	-6.01462	-7.57284	-9.39202	-11.6267	-14.3337	-17.4757	-20.9278	-24.4862	-27.8852	-30.8342	-33.0848	-34.5145	-35.1859	-35.3358	-34.9938	-33.9137	-32.0174	-29.4157	-26.3457	-23.0889	-19.9052	-16.9958	-14.4848	-12.4076	-10.7027	-9.2084	-7.66973	-5.75255	-3.05739	-0.107049
	36.3098	36.0833	35.2063	33.5093	31.0196	27.929	24.5144	21.0588	17.7996	14.9023	12.448	10.4256	8.7255	7.14183	5.38258	3.0855	-0.059741	-2.70954	-4.65837	-6.29217	-7.93567	-9.83553	-12.1465	-14.9261	-18.1375	-21.6558	-25.2763	-28.7313	-31.7276	-34.0145	-35.4687	-36.1534	-36.3072	-35.9593	-34.862	-32.9361	-30.2937	-27.1743	-23.862	-20.6185	-17.6459	-15.0681	-12.9198	-11.1386	-9.56245	-7.93696	-5.92933	-3.14169	-0.0980709
	37.2812	37.0501	36.158	34.4341	31.9057	28.7664	25.2956	21.7789	18.455	15.4896	12.9637	10.8651	9.08398	7.41431	5.56514	3.17576	-0.062732	-2.80574	-4.8466	-6.56971	-8.29851	-10.2791	-12.6663	-15.5185	-18.7993	-22.3838	-26.0664	-29.5773	-32.6209	-34.9443	-36.4228	-37.1209	-37.2786	-36.9249	-35.8102	-33.8548	-31.1717	-28.0029	-24.6351	-21.3318	-18.296	-15.6514	-13.4319	-11.5744	-9.9165	-8.2042	-6.10611	-3.226	-0.0890932
	38.2527	38.0169	37.1098	35.3589	32.7918	29.6037	26.0768	22.499	19.1103	16.0769	13.4793	11.3047	9.44246	7.68679	5.74771	3.26602	-0.065723	-2.90195	-5.03483	-6.84726	-8.66135	-10.7226	-13.1861	-16.1109	-19.4611	-23.1118	-26.8564	-30.4234	-33.5143	-35.874	-37.3769	-38.0884	-38.25	-37.8904	-36.7585	-34.7735	-32.0497	-28.8315	-25.4082	-22.0451	-18.9461	-16.2346	-13.9441	-12.0103	-10.2706	-8.47143	-6.28289	-3.31031	-0.0801154
	39.2241	38.9837	38.0616	36.2838	33.6779	30.441	26.8581	23.2191	19.7657	16.6643	13.995	11.7443	9.80093	7.95928	5.93027	3.35629	-0.068714	-2.99816	-5.22306	-7.12481	-9.02418	-11.1661	-13.7059	-16.7033	-20.1229	-23.8398	-27.6465	-31.2694	-34.4077	-36.8037	-38.331	-39.0559	-39.2213	-38.856	-37.7067	-35.6922	-32.9277	-29.6601	-26.1813	-22.7584	-19.5961	-16.8179	-14.4562	-12.4461	-10.6246	-8.73867	-6.45968	-3.39462	-0.0711377
	40.1955	39.9505	39.0133	37.2086	34.564	31.2784	27.6393	23.9392	20.421	17.2516	14.5106	12.1838	10.1594	8.23176	6.11283	3.44655	-0.0717051	-3.09436	-5.41129	-7.40236	-9.38702	-11.6096	-14.2258	-17.2957	-20.7847	-24.5678	-28.4365	-32.1155	-35.3011	-37.7334	-39.2852	-40.0234	-40.1927	-39.8216	-38.655	-36.6109	-33.8056	-30.4888	-26.9544	-23.4717	-20.2462	-17.4012	-14.9683	-12.882	-10.9787	-9.0059	-6.63646	-3.47892	-0.06216
	41.167	40.9173	39.9651	38.1334	35.45	32.1157	28.4206	24.6593	21.0763	17.8389	15.0263	12.6234	10.5179	8.50424	6.29539	3.53682	-0.0746961	-3.19057	-5.59952	-7.67991	-9.74986	-12.0531	-14.7456	-17.888	-21.4464	-25.2957	-29.2266	-32.9615	-36.1945	-38.6632	-40.2393	-40.9909	-41.1641	-40.7871	-39.6032	-37.5295	-34.6836	-31.3174	-27.7275	-24.1851	-20.8963	-17.9844	-15.4805	-13.3179	-11.3327	-9.27314	-6.81324	-3.56323	-0.0531823
y/mm	0	-2.73268	-6.22686	-9.99008	-13.5904	-16.7105	-19.1747	-20.9386	-22.0565	-22.6438	-22.8458	-22.8134	-22.6855	-22.5755	-22.5568	-22.6375	-22.7098	-22.6775	-22.6837	-22.781	-22.936	-23.0624	-23.038	-22.7171	-21.9472	-20.5907	-18.5539	-15.8234	-12.5047	-8.84654	-5.23386	-2.14405	0.34028	3.59645	7.35246	11.147	14.6043	17.4786	19.6613	21.1587	22.0556	22.482	22.5869	22.5188	22.4111	22.3693	22.4508	22.625	22.7108
	0	-2.82592	-6.41227	-10.2651	-13.9511	-17.152	-19.6923	-21.5283	-22.7149	-23.3677	-23.6314	-23.6551	-23.5754	-23.5029	-23.5099	-23.6047	-23.6813	-23.6438	-23.6339	-23.7029	-23.8181	-23.8954	-23.815	-23.4336	-22.5998	-21.1759	-19.0677	-16.2611	-12.861	-9.11643	-5.41354	-2.23134	0.346263	3.69562	7.54348	11.427	14.9694	17.9242	20.1835	21.754	22.721	23.2142	23.3815	23.369	23.3077	23.301	23.4058	23.5927	23.6821
	0	-2.91916	-6.59769	-10.5401	-14.3117	-17.5935	-20.21	-22.1181	-23.3733	-24.0916	-24.417	-24.4969	-24.4652	-24.4304	-24.463	-24.5719	-24.6527	-24.6101	-24.584	-24.6248	-24.7002	-24.7283	-24.5921	-24.1502	-23.2523	-21.7611	-19.5815	-16.6988	-13.2172	-9.38631	-5.59323	-2.31863	0.352247	3.79478	7.73451	11.7071	15.3344	18.3699	20.7057	22.3494	23.3864	23.9465	24.1761	24.2193	24.2044	24.2327	24.3608	24.5605	24.6534
	0	-3.0124	-6.7831	-10.8152	-14.6724	-18.035	-20.7276	-22.7078	-24.0317	-24.8156	-25.2026	-25.3386	-25.3551	-25.3578	-25.4161	-25.5391	-25.6241	-25.5764	-25.5342	-25.5467	-25.5823	-25.5612	-25.3691	-24.8668	-23.9049	-22.3462	-20.0954	-17.1365	-13.5735	-9.6562	-5.77291	-2.40592	0.35823	3.89395	7.92553	11.9871	15.6995	18.8155	21.2279	22.9447	24.0519	24.6788	24.9707	25.0696	25.101	25.1644	25.3157	25.5282	25.6247
	0	-3.10564	-6.96851	-11.0902	-15.033	-18.4765	-21.2453	-23.2975	-24.6901	-25.5395	-25.9882	-26.1803	-26.2449	-26.2853	-26.3691	-26.5063	-26.5955	-26.5426	-26.4844	-26.4686	-26.4644	-26.3942	-26.1462	-25.5833	-24.5574	-22.9314	-20.6092	-17.5742	-13.9298	-9.92608	-5.9526	-2.4932	0.364213	3.99311	8.11655	12.2671	16.0645	19.2612	21.7502	23.54	24.7173	25.411	25.7653	25.9198	25.9977	26.0961	26.2707	26.496	26.5959
	0	-3.19887	-7.15392	-11.3652	-15.3937	-18.918	-21.7629	-23.8872	-25.3486	-26.2634	-26.7738	-27.022	-27.1348	-27.2127	-27.3222	-27.4735	-27.5669	-27.5089	-27.4346	-27.3905	-27.3465	-27.2271	-26.9233	-26.2999	-25.21	-23.5166	-21.123	-18.0119	-14.2861	-10.196	-6.13228	-2.58049	0.370196	4.09228	8.30757	12.5472	16.4296	19.7069	22.2724	24.1353	25.3827	26.1433	26.5599	26.7701	26.8943	27.0278	27.2257	27.4638	27.5672
	0	-3.29211	-7.33933	-11.6403	-15.7543	-19.3595	-22.2805	-24.4769	-26.007	-26.9874	-27.5593	-27.8638	-28.0246	-28.1401	-28.2753	-28.4407	-28.5384	-28.4752	-28.3847	-28.3124	-28.2286	-28.0601	-27.7003	-27.0165	-25.8626	-24.1018	-21.6369	-18.4496	-14.6424	-10.4659	-6.31197	-2.66778	0.376179	4.19145	8.4986	12.8272	16.7946	20.1525	22.7946	24.7307	26.0482	26.8756	27.3545	27.6204	27.791	27.9595	28.1807	28.4315	28.5385
	0	-3.38535	-7.52474	-11.9153	-16.115	-19.801	-22.7982	-25.0667	-26.6654	-27.7113	-28.3449	-28.7055	-28.9145	-29.0676	-29.2284	-29.4078	-29.5098	-29.4415	-29.3349	-29.2343	-29.1107	-28.893	-28.4774	-27.733	-26.5151	-24.6869	-22.1507	-18.8873	-14.9987	-10.7357	-6.49165	-2.75506	0.382162	4.29061	8.68962	13.1073	17.1597	20.5982	23.3168	25.326	26.7136	27.6078	28.1491	28.4706	28.6876	28.8912	29.1356	29.3993	29.5098
	0	-3.47859	-7.71015	-12.1903	-16.4757	-20.2425	-23.3158	-25.6564	-27.3238	-28.4352	-29.1305	-29.5472	-29.8043	-29.995	-30.1814	-30.375	-30.4812	-30.4077	-30.2851	-30.1562	-29.9928	-29.726	-29.2545	-28.4496	-27.1677	-25.2721	-22.6645	-19.325	-15.3549	-11.0056	-6.67134	-2.84235	0.388145	4.38978	8.88064	13.3873	17.5247	21.0438	23.839	25.9213	27.379	28.3401	28.9437	29.3209	29.5842	29.8229	30.0906	30.3671	30.4811
	0	-3.57183	-7.89556	-12.4654	-16.8363	-20.684	-23.8334	-26.2461	-27.9822	-29.1591	-29.9161	-30.389	-30.6942	-30.9225	-31.1345	-31.3422	-31.4526	-31.374	-31.2352	-31.0781	-30.8749	-30.5589	-30.0315	-29.1661	-27.8203	-25.8573	-23.1783	-19.7627	-15.7112	-11.2755	-6.85102	-2.92964	0.394129	4.48894	9.07167	13.6674	17.8898	21.4895	24.3612	26.5166	28.0445	29.0724	29.7383	30.1712	30.4809	30.7546	31.0456	31.3348	31.4524
	0	-3.66506	-8.08097	-12.7404	-17.197	-21.1255	-24.3511	-26.8358	-28.6406	-29.8831	-30.7017	-31.2307	-31.584	-31.8499	-32.0876	-32.3094	-32.4241	-32.3403	-32.1854	-32	-31.757	-31.3919	-30.8086	-29.8827	-28.4728	-26.4425	-23.6922	-20.2004	-16.0675	-11.5454	-7.03071	-3.01692	0.400112	4.58811	9.26269	13.9474	18.2548	21.9351	24.8834	27.112	28.7099	29.8046	30.5329	31.0214	31.3775	31.6863	32.0006	32.3026	32.4237
	0	-3.7583	-8.26639	-13.0154	-17.5576	-21.567	-24.8687	-27.4255	-29.2991	-30.607	-31.4873	-32.0724	-32.4739	-32.7773	-33.0407	-33.2766	-33.3955	-33.3066	-33.1356	-32.9219	-32.6391	-32.2248	-31.5856	-30.5993	-29.1254	-27.0276	-24.206	-20.6381	-16.4238	-11.8153	-7.21039	-3.10421	0.406095	4.68728	9.45371	14.2274	18.6199	22.3808	25.4056	27.7073	29.3753	30.5369	31.3275	31.8717	32.2742	32.6179	32.9555	33.2704	33.395
	0	-3.85154	-8.4518	-13.2905	-17.9183	-22.0085	-25.3864	-28.0152	-29.9575	-31.3309	-32.2729	-32.9141	-33.3637	-33.7048	-33.9937	-34.2438	-34.3669	-34.2728	-34.0857	-33.8438	-33.5212	-33.0578	-32.3627	-31.3158	-29.7779	-27.6128	-24.7198	-21.0758	-16.7801	-12.0852	-7.39008	-3.1915	0.412078	4.78644	9.64474	14.5075	18.9849	22.8265	25.9278	28.3026	30.0408	31.2692	32.1221	32.7219	33.1708	33.5496	33.9105	34.2381	34.3663
	0	-3.94478	-8.63721	-13.5655	-18.2789	-22.45	-25.904	-28.605	-30.6159	-32.0549	-33.0585	-33.7559	-34.2536	-34.6322	-34.9468	-35.211	-35.3383	-35.2391	-35.0359	-34.7657	-34.4033	-33.8907	-33.1398	-32.0324	-30.4305	-28.198	-25.2337	-21.5135	-17.1364	-12.355	-7.56976	-3.27878	0.418061	4.88561	9.83576	14.7875	19.35	23.2721	26.45	28.8979	30.7062	32.0014	32.9167	33.5722	34.0675	34.4813	34.8655	35.2059	35.3376
	0	-4.03802	-8.82262	-13.8405	-18.6396	-22.8915	-26.4216	-29.1947	-31.2743	-32.7788	-33.8441	-34.5976	-35.1434	-35.5597	-35.8999	-36.1781	-36.3098	-36.2054	-35.9861	-35.6876	-35.2855	-34.7237	-33.9168	-32.749	-31.0831	-28.7832	-25.7475	-21.9512	-17.4927	-12.6249	-7.74945	-3.36607	0.424044	4.98477	10.0268	15.0676	19.715	23.7178	26.9722	29.4933	31.3716	32.7337	33.7113	34.4225	34.9641	35.413	35.8205	36.1736	36.3089
	0	-4.13126	-9.00803	-14.1156	-19.0002	-23.333	-26.9393	-29.7844	-31.9327	-33.5027	-34.6297	-35.4393	-36.0333	-36.4871	-36.853	-37.1453	-37.2812	-37.1716	-36.9362	-36.6096	-36.1676	-35.5566	-34.6939	-33.4655	-31.7356	-29.3684	-26.2613	-22.3889	-17.8489	-12.8948	-7.92913	-3.45336	0.430028	5.08394	10.2178	15.3476	20.0801	24.1634	27.4944	30.0886	32.0371	33.4659	34.5059	35.2727	35.8607	36.3447	36.7755	37.1414	37.2802
	0	-4.22449	-9.19344	-14.3906	-19.3609	-23.7745	-27.4569	-30.3741	-32.5911	-34.2266	-35.4153	-36.2811	-36.9231	-37.4145	-37.806	-38.1125	-38.2526	-38.1379	-37.8864	-37.5315	-37.0497	-36.3896	-35.471	-34.1821	-32.3882	-29.9535	-26.7751	-22.8266	-18.2052	-13.1647	-8.10882	-3.54065	0.436011	5.1831	10.4088	15.6276	20.4451	24.6091	28.0166	30.6839	32.7025	34.1982	35.3005	36.123	36.7574	37.2764	37.7304	38.1092	38.2515
	0	-4.31773	-9.37885	-14.6656	-19.7216	-24.216	-27.9746	-30.9638	-33.2496	-34.9506	-36.2009	-37.1228	-37.813	-38.342	-38.7591	-39.0797	-39.224	-39.1042	-38.8366	-38.4534	-37.9318	-37.2225	-36.248	-34.8986	-33.0407	-30.5387	-27.289	-23.2643	-18.5615	-13.4346	-8.2885	-3.62793	0.441994	5.28227	10.5999	15.9077	20.8102	25.0547	28.5388	31.2792	33.3679	34.9305	36.0951	36.9733	37.654	38.2081	38.6854	39.0769	39.2228
	0	-4.41097	-9.56426	-14.9407	-20.0822	-24.6575	-28.4922	-31.5536	-33.908	-35.6745	-36.9865	-37.9645	-38.7028	-39.2694	-39.7122	-40.0469	-40.1954	-40.0705	-39.7867	-39.3753	-38.8139	-38.0554	-37.0251	-35.6152	-33.6933	-31.1239	-27.8028	-23.702	-18.9178	-13.7045	-8.46819	-3.71522	0.447977	5.38144	10.7909	16.1877	21.1752	25.5004	29.061	31.8746	34.0334	35.6627	36.8897	37.8235	38.5507	39.1398	39.6404	40.0447	40.1941
	0	-4.50421	-9.74967	-15.2157	-20.4429	-25.099	-29.0098	-32.1433	-34.5664	-36.3984	-37.7721	-38.8063	-39.5927	-40.1969	-40.6653	-41.0141	-41.1669	-41.0367	-40.7369	-40.2972	-39.696	-38.8884	-37.8021	-36.3318	-34.3459	-31.7091	-28.3166	-24.1397	-19.2741	-13.9744	-8.64787	-3.80251	0.45396	5.4806	10.9819	16.4678	21.5403	25.9461	29.5832	32.4699	34.6988	36.395	37.6843	38.6738	39.4473	40.0715	40.5954	41.0125	41.1654
z/mm	-43.6636	-43.6654	-43.6851	-43.7431	-43.8414	-43.9606	-44.0709	-44.145	-44.1657	-44.1283	-44.0413	-43.9253	-43.8094	-43.7216	-43.6761	-43.6641	-43.6636	-43.6682	-43.6975	-43.7682	-43.8753	-43.9951	-44.0973	-44.157	-44.1607	-44.1074	-44.0093	-43.8901	-43.7798	-43.7039	-43.67	-43.6637	-43.6638	-43.6732	-43.7137	-43.7965	-43.9103	-44.028	-44.12	-44.1642	-44.1507	-44.0825	-43.9753	-43.8556	-43.7533	-43.6899	-43.6664	-43.6636	-43.6647
	-45.5313	-45.5332	-45.5538	-45.6143	-45.7168	-45.841	-45.956	-46.0333	-46.0549	-46.016	-45.9252	-45.8043	-45.6833	-45.5919	-45.5443	-45.5318	-45.5314	-45.5361	-45.5667	-45.6404	-45.7521	-45.877	-45.9836	-46.0459	-46.0497	-45.9941	-45.8918	-45.7675	-45.6525	-45.5734	-45.538	-45.5314	-45.5316	-45.5413	-45.5835	-45.6699	-45.7886	-45.9113	-46.0072	-46.0533	-46.0393	-45.9682	-45.8564	-45.7316	-45.6249	-45.5588	-45.5342	-45.5313	-45.5325
	-47.3991	-47.401	-47.4224	-47.4854	-47.5921	-47.7215	-47.8412	-47.9217	-47.9441	-47.9036	-47.8091	-47.6832	-47.5573	-47.4621	-47.4126	-47.3996	-47.3991	-47.4041	-47.4359	-47.5126	-47.6289	-47.7589	-47.8699	-47.9347	-47.9387	-47.8808	-47.7743	-47.6449	-47.5252	-47.4428	-47.406	-47.3991	-47.3993	-47.4095	-47.4534	-47.5433	-47.6669	-47.7947	-47.8945	-47.9425	-47.9278	-47.8538	-47.7375	-47.6075	-47.4965	-47.4277	-47.4021	-47.3991	-47.4003
	-49.2668	-49.2688	-49.2911	-49.3565	-49.4675	-49.6019	-49.7264	-49.81	-49.8334	-49.7912	-49.693	-49.5621	-49.4313	-49.3323	-49.2809	-49.2674	-49.2668	-49.272	-49.3051	-49.3848	-49.5057	-49.6408	-49.7561	-49.8236	-49.8277	-49.7675	-49.6569	-49.5224	-49.398	-49.3123	-49.274	-49.2669	-49.2671	-49.2776	-49.3233	-49.4168	-49.5452	-49.678	-49.7817	-49.8316	-49.8164	-49.7395	-49.6186	-49.4835	-49.3681	-49.2965	-49.2699	-49.2668	-49.2681
	-51.1346	-51.1367	-51.1597	-51.2277	-51.3428	-51.4824	-51.6115	-51.6983	-51.7226	-51.6788	-51.5769	-51.4411	-51.3053	-51.2025	-51.1492	-51.1351	-51.1346	-51.1399	-51.1743	-51.257	-51.3825	-51.5227	-51.6424	-51.7124	-51.7167	-51.6543	-51.5394	-51.3998	-51.2707	-51.1818	-51.1421	-51.1346	-51.1348	-51.1458	-51.1932	-51.2902	-51.4235	-51.5613	-51.669	-51.7208	-51.705	-51.6251	-51.4997	-51.3594	-51.2397	-51.1654	-51.1378	-51.1346	-51.1358
	-53.0023	-53.0045	-53.0284	-53.0988	-53.2181	-53.3628	-53.4967	-53.5867	-53.6118	-53.5665	-53.4608	-53.32	-53.1792	-53.0728	-53.0174	-53.0029	-53.0023	-53.0079	-53.0435	-53.1293	-53.2593	-53.4047	-53.5287	-53.6013	-53.6057	-53.541	-53.4219	-53.2772	-53.1434	-53.0512	-53.0101	-53.0024	-53.0026	-53.0139	-53.0631	-53.1636	-53.3018	-53.4447	-53.5563	-53.6099	-53.5936	-53.5108	-53.3807	-53.2354	-53.1112	-53.0343	-53.0057	-53.0023	-53.0036
	-54.87	-54.8723	-54.8971	-54.97	-55.0935	-55.2433	-55.3819	-55.475	-55.501	-55.4541	-55.3447	-55.1989	-55.0532	-54.943	-54.8857	-54.8707	-54.8701	-54.8758	-54.9127	-55.0015	-55.1361	-55.2866	-55.415	-55.4901	-55.4947	-55.4277	-55.3044	-55.1546	-55.0161	-54.9207	-54.8781	-54.8701	-54.8703	-54.8821	-54.933	-55.037	-55.1801	-55.328	-55.4435	-55.4991	-55.4822	-55.3965	-55.2618	-55.1113	-54.9828	-54.9031	-54.8735	-54.87	-54.8714
	-56.7378	-56.7401	-56.7657	-56.8411	-56.9688	-57.1237	-57.267	-57.3633	-57.3902	-57.3417	-57.2286	-57.0779	-56.9272	-56.8132	-56.754	-56.7384	-56.7378	-56.7438	-56.7819	-56.8737	-57.0129	-57.1685	-57.3013	-57.379	-57.3837	-57.3144	-57.187	-57.0321	-56.8888	-56.7902	-56.7461	-56.7379	-56.7381	-56.7502	-56.8028	-56.9105	-57.0584	-57.2113	-57.3308	-57.3883	-57.3707	-57.2821	-57.1429	-56.9873	-56.8544	-56.772	-56.7414	-56.7378	-56.7392
	-58.6055	-58.6079	-58.6344	-58.7123	-58.8442	-59.0041	-59.1522	-59.2517	-59.2795	-59.2293	-59.1125	-58.9568	-58.8012	-58.6834	-58.6223	-58.6062	-58.6056	-58.6117	-58.6511	-58.7459	-58.8897	-59.0504	-59.1876	-59.2678	-59.2727	-59.2012	-59.0695	-58.9095	-58.7615	-58.6596	-58.6141	-58.6056	-58.6058	-58.6184	-58.6727	-58.7839	-58.9367	-59.0946	-59.2181	-59.2774	-59.2593	-59.1678	-59.024	-58.8632	-58.726	-58.6409	-58.6092	-58.6055	-58.607
	-60.4733	-60.4757	-60.503	-60.5834	-60.7195	-60.8846	-61.0374	-61.14	-61.1687	-61.1169	-60.9964	-60.8358	-60.6752	-60.5537	-60.4905	-60.4739	-60.4733	-60.4796	-60.5203	-60.6181	-60.7665	-60.9323	-61.0739	-61.1567	-61.1617	-61.0879	-60.952	-60.7869	-60.6342	-60.5291	-60.4821	-60.4734	-60.4736	-60.4865	-60.5426	-60.6573	-60.815	-60.978	-61.1053	-61.1666	-61.1479	-61.0534	-60.905	-60.7392	-60.5976	-60.5097	-60.4771	-60.4733	-60.4748
	-62.341	-62.3436	-62.3717	-62.4546	-62.5949	-62.765	-62.9225	-63.0284	-63.0579	-63.0046	-62.8803	-62.7147	-62.5491	-62.4239	-62.3588	-62.3417	-62.341	-62.3476	-62.3895	-62.4903	-62.6433	-62.8143	-62.9602	-63.0455	-63.0507	-62.9746	-62.8346	-62.6644	-62.507	-62.3986	-62.3502	-62.3411	-62.3413	-62.3547	-62.4125	-62.5308	-62.6933	-62.8613	-62.9926	-63.0557	-63.0365	-62.9391	-62.7861	-62.6152	-62.4691	-62.3786	-62.3449	-62.341	-62.3426
	-64.2088	-64.2114	-64.2404	-64.3257	-64.4702	-64.6455	-64.8077	-64.9167	-64.9471	-64.8922	-64.7642	-64.5936	-64.4231	-64.2941	-64.2271	-64.2095	-64.2088	-64.2155	-64.2587	-64.3626	-64.5201	-64.6962	-64.8465	-64.9344	-64.9397	-64.8613	-64.7171	-64.5418	-64.3797	-64.268	-64.2182	-64.2088	-64.2091	-64.2228	-64.2824	-64.4042	-64.5716	-64.7446	-64.8798	-64.9449	-64.925	-64.8248	-64.6672	-64.4911	-64.3407	-64.2475	-64.2128	-64.2088	-64.2104
	-66.0765	-66.0792	-66.109	-66.1968	-66.3456	-66.5259	-66.6928	-66.805	-66.8363	-66.7798	-66.6481	-66.4726	-66.2971	-66.1643	-66.0954	-66.0772	-66.0765	-66.0834	-66.1279	-66.2348	-66.3969	-66.5781	-66.7328	-66.8232	-66.8287	-66.7481	-66.5996	-66.4192	-66.2524	-66.1375	-66.0862	-66.0766	-66.0769	-66.091	-66.1523	-66.2776	-66.4499	-66.628	-66.7671	-66.834	-66.8136	-66.7104	-66.5483	-66.3671	-66.2123	-66.1164	-66.0807	-66.0765	-66.0781
	-67.9442	-67.947	-67.9777	-68.068	-68.2209	-68.4064	-68.578	-68.6934	-68.7256	-68.6674	-68.532	-68.3515	-68.1711	-68.0346	-67.9636	-67.945	-67.9443	-67.9514	-67.9971	-68.107	-68.2737	-68.46	-68.6191	-68.7121	-68.7177	-68.6348	-68.4821	-68.2966	-68.1251	-68.007	-67.9542	-67.9443	-67.9446	-67.9591	-68.0221	-68.151	-68.3282	-68.5113	-68.6544	-68.7232	-68.7022	-68.5961	-68.4294	-68.243	-68.0839	-67.9852	-67.9485	-67.9442	-67.9459
	-69.812	-69.8148	-69.8463	-69.9391	-70.0963	-70.2868	-70.4632	-70.5817	-70.6148	-70.5551	-70.4159	-70.2304	-70.045	-69.9048	-69.8319	-69.8128	-69.812	-69.8193	-69.8662	-69.9792	-70.1505	-70.342	-70.5054	-70.6009	-70.6067	-70.5215	-70.3647	-70.1741	-69.9978	-69.8764	-69.8222	-69.8121	-69.8124	-69.8273	-69.892	-70.0245	-70.2065	-70.3946	-70.5416	-70.6123	-70.5908	-70.4817	-70.3104	-70.119	-69.9555	-69.8541	-69.8164	-69.812	-69.8137
	-71.6797	-71.6827	-71.715	-71.8103	-71.9716	-72.1673	-72.3483	-72.47	-72.504	-72.4427	-72.2998	-72.1094	-71.919	-71.775	-71.7002	-71.6805	-71.6798	-71.6873	-71.7354	-71.8514	-72.0273	-72.2239	-72.3917	-72.4898	-72.4957	-72.4082	-72.2472	-72.0515	-71.8705	-71.7459	-71.6902	-71.6798	-71.6801	-71.6954	-71.7619	-71.8979	-72.0848	-72.278	-72.4289	-72.5015	-72.4794	-72.3674	-72.1915	-71.9949	-71.827	-71.723	-71.6842	-71.6797	-71.6815
	-73.5475	-73.5505	-73.5837	-73.6814	-73.847	-74.0477	-74.2335	-74.3584	-74.3932	-74.3303	-74.1837	-73.9883	-73.793	-73.6452	-73.5685	-73.5483	-73.5475	-73.5552	-73.6046	-73.7236	-73.9041	-74.1058	-74.2779	-74.3786	-74.3847	-74.295	-74.1297	-73.9289	-73.7432	-73.6154	-73.5582	-73.5476	-73.5479	-73.5636	-73.6318	-73.7713	-73.963	-74.1613	-74.3162	-74.3906	-74.3679	-74.2531	-74.0726	-73.8709	-73.6986	-73.5918	-73.5521	-73.5475	-73.5493
	-75.4152	-75.4183	-75.4523	-75.5526	-75.7223	-75.9282	-76.1187	-76.2467	-76.2824	-76.2179	-76.0676	-75.8673	-75.667	-75.5155	-75.4367	-75.416	-75.4152	-75.4231	-75.4738	-75.5958	-75.7809	-75.9877	-76.1642	-76.2675	-76.2737	-76.1817	-76.0122	-75.8064	-75.6159	-75.4848	-75.4263	-75.4153	-75.4156	-75.4317	-75.5017	-75.6447	-75.8413	-76.0446	-76.2034	-76.2798	-76.2565	-76.1387	-75.9537	-75.7468	-75.5702	-75.4607	-75.42	-75.4152	-75.4171
	-77.283	-77.2861	-77.321	-77.4237	-77.5977	-77.8086	-78.0038	-78.135	-78.1717	-78.1055	-77.9515	-77.7462	-77.541	-77.3857	-77.305	-77.2838	-77.283	-77.2911	-77.343	-77.4681	-77.6577	-77.8696	-78.0505	-78.1563	-78.1627	-78.0684	-77.8948	-77.6838	-77.4887	-77.3543	-77.2943	-77.2831	-77.2834	-77.2999	-77.3716	-77.5182	-77.7196	-77.9279	-78.0907	-78.169	-78.1451	-78.0244	-77.8347	-77.6228	-77.4418	-77.3296	-77.2878	-77.283	-77.2849
	-79.1507	-79.1539	-79.1897	-79.2948	-79.473	-79.689	-79.889	-80.0234	-80.0609	-79.9932	-79.8354	-79.6251	-79.4149	-79.2559	-79.1733	-79.1516	-79.1507	-79.159	-79.2122	-79.3403	-79.5345	-79.7516	-79.9368	-80.0452	-80.0517	-79.9551	-79.7773	-79.5612	-79.3614	-79.2238	-79.1623	-79.1508	-79.1511	-79.168	-79.2414	-79.3916	-79.5979	-79.8113	-79.9779	-80.0581	-80.0337	-79.91	-79.7158	-79.4988	-79.3134	-79.1984	-79.1557	-79.1507	-79.1527
	2 Coordinate value of point on the axodes of SCFG
x/mm	43.6636	43.583	43.2744	42.6968	41.8609	40.8069	39.595	38.2987	37.0006	35.7862	34.7354	33.9068	33.3124	32.8867	32.46	31.7511	30.4581	29.4895	29.0612	28.9268	28.8252	28.5164	27.8114	26.5833	24.7612	22.3221	19.2915	15.7543	11.8711	7.88917	4.13785	1.01186	-1.47529	-4.73633	-8.55248	-12.5388	-16.3787	-19.8397	-22.7749	-25.1107	-26.8301	-27.9638	-28.5916	-28.8508	-28.94	-29.1056	-29.6083	-30.6898	-31.9051
	45.5313	45.4485	45.1337	44.547	43.6989	42.6289	41.3959	40.0725	38.7407	37.4859	36.3887	35.5086	34.8591	34.3756	33.8889	33.1177	31.7593	30.7223	30.2231	30.0158	29.8392	29.4528	28.667	27.3549	25.4457	22.917	19.7951	16.1655	12.1894	8.11445	4.26999	1.0507	-1.52983	-4.88414	-8.7934	-12.8727	-16.8055	-20.3588	-23.3851	-25.81	-27.616	-28.8333	-29.5413	-29.8776	-30.0414	-30.2796	-30.8528	-32.0023	-33.2824
	47.3991	47.314	46.993	46.3971	45.5368	44.4509	43.1969	41.8464	40.4807	39.1856	38.042	37.1104	36.4057	35.8644	35.3178	34.4843	33.0606	31.9551	31.385	31.1048	30.8533	30.3891	29.5227	28.1265	26.1302	23.512	20.2987	16.5766	12.5077	8.33973	4.40213	1.08954	-1.58436	-5.03195	-9.03433	-13.2066	-17.2322	-20.8778	-23.9952	-26.5093	-28.4019	-29.7027	-30.4909	-30.9044	-31.1429	-31.4536	-32.0973	-33.3148	-34.6597
	49.2668	49.1795	48.8524	48.2472	47.3748	46.2729	44.9978	43.6202	42.2208	40.8853	39.6953	38.7123	37.9524	37.3533	36.7468	35.851	34.3619	33.1879	32.5469	32.1939	31.8673	31.3255	30.3783	28.898	26.8147	24.1069	20.8023	16.9878	12.826	8.565	4.53427	1.12838	-1.6389	-5.17976	-9.27525	-13.5405	-17.659	-21.3968	-24.6053	-27.2086	-29.1879	-30.5721	-31.4406	-31.9312	-32.2443	-32.6275	-33.3419	-34.6273	-36.037
	51.1346	51.045	50.7117	50.0974	49.2128	48.0949	46.7988	45.3941	43.9609	42.585	41.3485	40.3141	39.499	38.8421	38.1757	37.2176	35.6632	34.4207	33.7088	33.2829	32.8814	32.2619	31.2339	29.6696	27.4992	24.7018	21.3058	17.399	13.1443	8.79028	4.6664	1.16722	-1.69344	-5.32757	-9.51617	-13.8745	-18.0857	-21.9158	-25.2155	-27.908	-29.9738	-31.4415	-32.3902	-32.958	-33.3457	-33.8015	-34.5864	-35.9397	-37.4143
	53.0023	52.9105	52.571	51.9475	51.0507	49.9169	48.5998	47.1679	45.701	44.2847	43.0018	41.916	41.0457	40.331	39.6046	38.5842	36.9644	35.6535	34.8707	34.3719	33.8954	33.1983	32.0895	30.4412	28.1836	25.2967	21.8094	17.8101	13.4626	9.01555	4.79854	1.20606	-1.74798	-5.47538	-9.7571	-14.2084	-18.5125	-22.4349	-25.8256	-28.6073	-30.7597	-32.311	-33.3399	-33.9849	-34.4471	-34.9755	-35.8309	-37.2522	-38.7916
	54.87	54.776	54.4303	53.7976	52.8887	51.7389	50.4007	48.9418	47.4411	45.9844	44.6551	43.5178	42.5924	41.8199	41.0336	39.9508	38.2657	36.8864	36.0326	35.461	34.9094	34.1347	32.9451	31.2128	28.8681	25.8917	22.313	18.2213	13.7809	9.24083	4.93068	1.2449	-1.80251	-5.62319	-9.99802	-14.5423	-18.9392	-22.9539	-26.4357	-29.3066	-31.5456	-33.1804	-34.2896	-35.0117	-35.5486	-36.1494	-37.0754	-38.5647	-40.1689
	56.7378	56.6414	56.2897	55.6478	54.7267	53.5608	52.2017	50.7156	49.1812	47.6841	46.3084	45.1196	44.139	43.3087	42.4625	41.3174	39.567	38.1192	37.1946	36.55	35.9235	35.0711	33.8007	31.9843	29.5526	26.4866	22.8166	18.6325	14.0992	9.4661	5.06282	1.28374	-1.85705	-5.771	-10.2389	-14.8763	-19.366	-23.4729	-27.0459	-30.006	-32.3316	-34.0498	-35.2392	-36.0385	-36.65	-37.3234	-38.3199	-39.8772	-41.5462
	58.6055	58.5069	58.149	57.4979	56.5646	55.3828	54.0027	52.4895	50.9213	49.3839	47.9617	46.7215	45.6857	44.7976	43.8915	42.6841	40.8682	39.352	38.3565	37.639	36.9375	36.0075	34.6563	32.7559	30.2371	27.0815	23.3201	19.0437	14.4175	9.69138	5.19496	1.32257	-1.91159	-5.91881	-10.4799	-15.2102	-19.7927	-23.992	-27.656	-30.7053	-33.1175	-34.9193	-36.1889	-37.0653	-37.7514	-38.4974	-39.5644	-41.1897	-42.9235
	60.4733	60.3724	60.0083	59.348	58.4026	57.2048	55.8036	54.2633	52.6614	51.0836	49.6149	48.3233	47.2323	46.2864	45.3204	44.0507	42.1695	40.5848	39.5184	38.7281	37.9516	36.9439	35.512	33.5275	30.9216	27.6764	23.8237	19.4548	14.7358	9.91666	5.3271	1.36141	-1.96613	-6.06662	-10.7208	-15.5441	-20.2195	-24.511	-28.2661	-31.4046	-33.9034	-35.7887	-37.1385	-38.0921	-38.8528	-39.6714	-40.8089	-42.5022	-44.3008
	62.341	62.2379	61.8676	61.1982	60.2406	59.0268	57.6046	56.0372	54.4014	52.7833	51.2682	49.9252	48.779	47.7753	46.7493	45.4173	43.4708	41.8176	40.6803	39.8171	38.9656	37.8803	36.3676	34.299	31.6061	28.2714	24.3273	19.866	15.0541	10.1419	5.45923	1.40025	-2.02066	-6.21443	-10.9617	-15.8781	-20.6462	-25.03	-28.8763	-32.1039	-34.6893	-36.6581	-38.0882	-39.1189	-39.9543	-40.8453	-42.0534	-43.8147	-45.6781
	64.2088	64.1034	63.727	63.0483	62.0785	60.8488	59.4056	57.811	56.1415	54.483	52.9215	51.527	50.3257	49.2641	48.1783	46.7839	44.772	43.0504	41.8422	40.9061	39.9796	38.8167	37.2232	35.0706	32.2906	28.8663	24.8309	20.2772	15.3724	10.3672	5.59137	1.43909	-2.0752	-6.36224	-11.2026	-16.212	-21.073	-25.549	-29.4864	-32.8033	-35.4753	-37.5275	-39.0378	-40.1458	-41.0557	-42.0193	-43.2979	-45.1271	-47.0554
	66.0765	65.9689	65.5863	64.8984	63.9165	62.6708	61.2065	59.5849	57.8816	56.1827	54.5748	53.1288	51.8723	50.753	49.6072	48.1505	46.0733	44.2832	43.0041	41.9952	40.9937	39.753	38.0788	35.8422	32.9751	29.4612	25.3344	20.6883	15.6907	10.5925	5.72351	1.47793	-2.12974	-6.51005	-11.4436	-16.5459	-21.4997	-26.0681	-30.0965	-33.5026	-36.2612	-38.397	-39.9875	-41.1726	-42.1571	-43.1933	-44.5424	-46.4396	-48.4327
	67.9442	67.8343	67.4456	66.7486	65.7544	64.4928	63.0075	61.3587	59.6217	57.8824	56.2281	54.7307	53.419	52.2418	51.0361	49.5172	47.3746	45.516	44.166	43.0842	42.0077	40.6894	38.9344	36.6138	33.6596	30.0562	25.838	21.0995	16.009	10.8178	5.85565	1.51677	-2.18428	-6.65786	-11.6845	-16.8799	-21.9265	-26.5871	-30.7067	-34.2019	-37.0471	-39.2664	-40.9371	-42.1994	-43.2585	-44.3673	-45.787	-47.7521	-49.81
	69.812	69.6998	69.3049	68.5987	67.5924	66.3148	64.8085	63.1326	61.3618	59.5821	57.8813	56.3325	54.9656	53.7307	52.4651	50.8838	48.6758	46.7488	45.3279	44.1733	43.0217	41.6258	39.79	37.3853	34.3441	30.6511	26.3416	21.5107	16.3273	11.043	5.98779	1.55561	-2.23881	-6.80567	-11.9254	-17.2138	-22.3532	-27.1061	-31.3168	-34.9013	-37.833	-40.1358	-41.8868	-43.2262	-44.36	-45.5412	-47.0315	-49.0646	-51.1873
	71.6797	71.5653	71.1643	70.4488	69.4304	68.1367	66.6094	64.9064	63.1019	61.2818	59.5346	57.9344	56.5123	55.2196	53.894	52.2504	49.9771	47.9816	46.4898	45.2623	44.0358	42.5622	40.6456	38.1569	35.0286	31.246	26.8452	21.9218	16.6456	11.2683	6.11992	1.59445	-2.29335	-6.95348	-12.1663	-17.5477	-22.78	-27.6251	-31.9269	-35.6006	-38.619	-41.0052	-42.8364	-44.253	-45.4614	-46.7152	-48.276	-50.3771	-52.5646
	73.5475	73.4308	73.0236	72.299	71.2683	69.9587	68.4104	66.6803	64.842	62.9815	61.1879	59.5362	58.059	56.7084	55.3229	53.617	51.2784	49.2144	47.6517	46.3513	45.0498	43.4986	41.5013	38.9285	35.7131	31.8409	27.3487	22.333	16.9639	11.4936	6.25206	1.63329	-2.34789	-7.10129	-12.4073	-17.8817	-23.2067	-28.1442	-32.5371	-36.2999	-39.4049	-41.8747	-43.7861	-45.2799	-46.5628	-47.8892	-49.5205	-51.6896	-53.9419
	75.4152	75.2963	74.8829	74.1491	73.1063	71.7807	70.2114	68.4541	66.582	64.6812	62.8412	61.138	59.6056	58.1973	56.7519	54.9837	52.5796	50.4472	48.8136	47.4404	46.0639	44.435	42.3569	39.7	36.3976	32.4359	27.8523	22.7442	17.2822	11.7189	6.3842	1.67213	-2.40243	-7.2491	-12.6482	-18.2156	-23.6335	-28.6632	-33.1472	-36.9992	-40.1908	-42.7441	-44.7358	-46.3067	-47.6643	-49.0632	-50.765	-53.0021	-55.3192
	77.283	77.1618	76.7422	75.9992	74.9443	73.6027	72.0123	70.228	68.3221	66.3809	64.4944	62.7399	61.1523	59.6861	58.1808	56.3503	53.8809	51.68	49.9756	48.5294	47.0779	45.3714	43.2125	40.4716	37.0821	33.0308	28.3559	23.1553	17.6005	11.9441	6.51634	1.71097	-2.45696	-7.39691	-12.8891	-18.5495	-24.0602	-29.1822	-33.7573	-37.6986	-40.9767	-43.6135	-45.6854	-47.3335	-48.7657	-50.2371	-52.0095	-54.3146	-56.6965
	79.1507	79.0272	78.6016	77.8494	76.7822	75.4247	73.8133	72.0018	70.0622	68.0806	66.1477	64.3417	62.6989	61.175	59.6097	57.7169	55.1822	52.9129	51.1375	49.6184	48.0919	46.3078	44.0681	41.2432	37.7666	33.6257	28.8595	23.5665	17.9188	12.1694	6.64848	1.74981	-2.5115	-7.54472	-13.13	-18.8834	-24.487	-29.7013	-34.3675	-38.3979	-41.7627	-44.4829	-46.6351	-48.3603	-49.8671	-51.4111	-53.254	-55.627	-58.0738
y/mm	0	-2.73722	-6.27954	-10.2097	-14.169	-17.8745	-21.1301	-23.8213	-25.9	-27.3694	-28.2799	-28.7341	-28.8952	-28.9846	-29.2592	-29.9751	-31.2861	-32.2191	-32.723	-33.122	-33.6327	-34.3617	-35.3252	-36.4805	-37.7541	-39.0614	-40.3181	-41.4459	-42.3787	-43.0671	-43.4862	-43.6521	-43.6394	-43.4346	-42.9699	-42.2379	-41.2683	-40.1138	-38.8429	-37.5352	-36.2757	-35.1481	-34.2223	-33.5332	-33.0516	-32.6532	-32.1026	-31.0588	-29.8137
	0	-2.83057	-6.4661	-10.4893	-14.5416	-18.3398	-21.6872	-24.4689	-26.6356	-28.1905	-29.1831	-29.7162	-29.9533	-30.1164	-30.4628	-31.2482	-32.6259	-33.6225	-34.1872	-34.6449	-35.212	-35.9941	-37.0063	-38.2046	-39.5147	-40.8519	-42.132	-43.2778	-44.2242	-44.9229	-45.3496	-45.5194	-45.5063	-45.2969	-44.8242	-44.0813	-43.0975	-41.9242	-40.6288	-39.2902	-37.993	-36.8214	-35.846	-35.1032	-34.5648	-34.1073	-33.4954	-32.3876	-31.0753
	0	-2.92392	-6.65265	-10.769	-14.9142	-18.805	-22.2443	-25.1164	-27.3713	-29.0115	-30.0863	-30.6983	-31.0114	-31.2482	-31.6664	-32.5213	-33.9658	-35.0258	-35.6514	-36.1678	-36.7913	-37.6266	-38.6874	-39.9286	-41.2753	-42.6424	-43.9459	-45.1096	-46.0697	-46.7788	-47.2129	-47.3867	-47.3733	-47.1592	-46.6785	-45.9248	-44.9267	-43.7346	-42.4147	-41.0451	-39.7103	-38.4947	-37.4698	-36.6732	-36.0779	-35.5614	-34.8883	-33.7165	-32.3369
	0	-3.01727	-6.83921	-11.0486	-15.2867	-19.2702	-22.8014	-25.7639	-28.107	-29.8326	-30.9895	-31.6804	-32.0696	-32.3801	-32.8699	-33.7945	-35.3056	-36.4292	-37.1156	-37.6907	-38.3706	-39.259	-40.3685	-41.6527	-43.0359	-44.4329	-45.7598	-46.9415	-47.9151	-48.6346	-49.0762	-49.2541	-49.2402	-49.0215	-48.5328	-47.7682	-46.7558	-45.545	-44.2007	-42.8001	-41.4276	-40.1679	-39.0936	-38.2432	-37.5911	-37.0155	-36.2812	-35.0453	-33.5985
	0	-3.11062	-7.02576	-11.3282	-15.6593	-19.7355	-23.3585	-26.4114	-28.8427	-30.6536	-31.8927	-32.6625	-33.1277	-33.5119	-34.0735	-35.0676	-36.6454	-37.8325	-38.5798	-39.2136	-39.9498	-40.8914	-42.0495	-43.3768	-44.7966	-46.2233	-47.5738	-48.7733	-49.7606	-50.4905	-50.9396	-51.1214	-51.1072	-50.8837	-50.3871	-49.6116	-48.585	-47.3554	-45.9866	-44.555	-43.1449	-41.8412	-40.7173	-39.8132	-39.1043	-38.4696	-37.674	-36.3742	-34.8602
	0	-3.20398	-7.21232	-11.6078	-16.0319	-20.2007	-23.9157	-27.0589	-29.5784	-31.4747	-32.7959	-33.6446	-34.1858	-34.6437	-35.2771	-36.3408	-37.9853	-39.2359	-40.044	-40.7365	-41.5291	-42.5238	-43.7306	-45.1009	-46.5572	-48.0138	-49.3877	-50.6052	-51.6061	-52.3463	-52.8029	-52.9888	-52.9741	-52.746	-52.2414	-51.455	-50.4142	-49.1658	-47.7725	-46.3099	-44.8621	-43.5145	-42.3411	-41.3832	-40.6174	-39.9238	-39.0669	-37.703	-36.1218
	0	-3.29733	-7.39887	-11.8874	-16.4044	-20.6659	-24.4728	-27.7064	-30.3141	-32.2957	-33.6991	-34.6267	-35.2439	-35.7756	-36.4807	-37.6139	-39.3251	-40.6392	-41.5081	-42.2594	-43.1084	-44.1562	-45.4117	-46.8249	-48.3178	-49.8043	-51.2016	-52.437	-53.4515	-54.2021	-54.6662	-54.8561	-54.8411	-54.6083	-54.0957	-53.2985	-52.2433	-50.9762	-49.5584	-48.0649	-46.5794	-45.1877	-43.9648	-42.9531	-42.1306	-41.3779	-40.4598	-39.0318	-37.3834
	0	-3.39068	-7.58543	-12.1671	-16.777	-21.1311	-25.0299	-28.3539	-31.0498	-33.1168	-34.6023	-35.6088	-36.3021	-36.9074	-37.6842	-38.887	-40.6649	-42.0426	-42.9723	-43.7823	-44.6876	-45.7887	-47.0928	-48.549	-50.0784	-51.5948	-53.0155	-54.2689	-55.297	-56.058	-56.5296	-56.7234	-56.708	-56.4706	-55.95	-55.1419	-54.0725	-52.7866	-51.3443	-49.8198	-48.2967	-46.861	-45.5886	-44.5231	-43.6438	-42.832	-41.8527	-40.3607	-38.645
	0	-3.48403	-7.77198	-12.4467	-17.1496	-21.5964	-25.587	-29.0014	-31.7855	-33.9378	-35.5055	-36.5909	-37.3602	-38.0392	-38.8878	-40.1602	-42.0048	-43.4459	-44.4365	-45.3052	-46.2669	-47.4211	-48.7739	-50.2731	-51.8391	-53.3852	-54.8295	-56.1008	-57.1425	-57.9138	-58.3929	-58.5908	-58.575	-58.3329	-57.8043	-56.9853	-55.9017	-54.597	-53.1302	-51.5748	-50.014	-48.5342	-47.2124	-46.0931	-45.1569	-44.2861	-43.2455	-41.6895	-39.9066
	0	-3.57738	-7.95854	-12.7263	-17.5222	-22.0616	-26.1441	-29.6489	-32.5212	-34.7589	-36.4087	-37.573	-38.4183	-39.1711	-40.0914	-41.4333	-43.3446	-44.8493	-45.9007	-46.828	-47.8462	-49.0535	-50.4549	-51.9971	-53.5997	-55.1757	-56.6434	-57.9326	-58.9879	-59.7697	-60.2563	-60.4581	-60.442	-60.1952	-59.6586	-58.8287	-57.7309	-56.4074	-54.9162	-53.3297	-51.7312	-50.2075	-48.8361	-47.6631	-46.6701	-45.7402	-44.6384	-43.0184	-41.1683
	0	-3.67074	-8.14509	-13.0059	-17.8947	-22.5268	-26.7012	-30.2964	-33.2569	-35.5799	-37.3118	-38.5551	-39.4764	-40.3029	-41.295	-42.7065	-44.6845	-46.2526	-47.3649	-48.3509	-49.4255	-50.6859	-52.136	-53.7212	-55.3603	-56.9662	-58.4573	-59.7645	-60.8334	-61.6255	-62.1196	-62.3255	-62.3089	-62.0575	-61.5129	-60.6722	-59.56	-58.2178	-56.7021	-55.0847	-53.4485	-51.8808	-50.4599	-49.2331	-48.1833	-47.1943	-46.0313	-44.3472	-42.4299
	0	-3.76409	-8.33165	-13.2855	-18.2673	-22.9921	-27.2583	-30.9439	-33.9926	-36.401	-38.215	-39.5372	-40.5346	-41.4347	-42.4985	-43.9796	-46.0243	-47.6559	-48.8291	-49.8738	-51.0047	-52.3183	-53.8171	-55.4453	-57.1209	-58.7566	-60.2712	-61.5963	-62.6789	-63.4814	-63.9829	-64.1928	-64.1759	-63.9198	-63.3672	-62.5156	-61.3892	-60.0281	-58.488	-56.8396	-55.1658	-53.554	-52.0837	-50.8031	-49.6964	-48.6485	-47.4242	-45.6761	-43.6915
	0	-3.85744	-8.5182	-13.5652	-18.6399	-23.4573	-27.8154	-31.5914	-34.7283	-37.222	-39.1182	-40.5193	-41.5927	-42.5666	-43.7021	-45.2527	-47.3641	-49.0593	-50.2933	-51.3967	-52.584	-53.9508	-55.4982	-57.1694	-58.8816	-60.5471	-62.0852	-63.4282	-64.5243	-65.3372	-65.8463	-66.0601	-66.0428	-65.7821	-65.2215	-64.359	-63.2184	-61.8385	-60.2739	-58.5946	-56.8831	-55.2273	-53.7074	-52.373	-51.2096	-50.1026	-48.817	-47.0049	-44.9531
	0	-3.95079	-8.70476	-13.8448	-19.0125	-23.9225	-28.3725	-32.2389	-35.464	-38.0431	-40.0214	-41.5014	-42.6508	-43.6984	-44.9057	-46.5259	-48.704	-50.4626	-51.7575	-52.9196	-54.1633	-55.5832	-57.1792	-58.8934	-60.6422	-62.3376	-63.8991	-65.26	-66.3698	-67.193	-67.7096	-67.9275	-67.9098	-67.6444	-67.0757	-66.2024	-65.0476	-63.6489	-62.0598	-60.3495	-58.6004	-56.9006	-55.3312	-53.943	-52.7228	-51.5567	-50.2099	-48.3338	-46.2148
	0	-4.04414	-8.89131	-14.1244	-19.385	-24.3878	-28.9296	-32.8864	-36.1997	-38.8641	-40.9246	-42.4835	-43.709	-44.8302	-46.1093	-47.799	-50.0438	-51.866	-53.2217	-54.4425	-55.7425	-57.2156	-58.8603	-60.6175	-62.4028	-64.1281	-65.713	-67.0919	-68.2153	-69.0489	-69.5729	-69.7948	-69.7767	-69.5067	-68.93	-68.0459	-66.8767	-65.4593	-63.8457	-62.1045	-60.3176	-58.5738	-56.9549	-55.513	-54.2359	-53.0108	-51.6028	-49.6626	-47.4764
	0	-4.1375	-9.07787	-14.404	-19.7576	-24.853	-29.4867	-33.5339	-36.9354	-39.6852	-41.8278	-43.4656	-44.7671	-45.9621	-47.3128	-49.0721	-51.3836	-53.2693	-54.6858	-55.9654	-57.3218	-58.848	-60.5414	-62.3416	-64.1635	-65.9185	-67.5269	-68.9237	-70.0607	-70.9047	-71.4363	-71.6622	-71.6437	-71.369	-70.7843	-69.8893	-68.7059	-67.2697	-65.6317	-63.8594	-62.0349	-60.2471	-58.5787	-57.083	-55.7491	-54.4649	-52.9956	-50.9915	-48.738
	0	-4.23085	-9.26442	-14.6836	-20.1302	-25.3182	-30.0438	-34.1814	-37.6711	-40.5062	-42.731	-44.4477	-45.8252	-47.0939	-48.5164	-50.3453	-52.7235	-54.6727	-56.15	-57.4883	-58.9011	-60.4805	-62.2225	-64.0657	-65.9241	-67.709	-69.3409	-70.7556	-71.9062	-72.7606	-73.2996	-73.5295	-73.5106	-73.2313	-72.6386	-71.7327	-70.5351	-69.0801	-67.4176	-65.6144	-63.7522	-61.9204	-60.2025	-58.653	-57.2623	-55.919	-54.3885	-52.3203	-49.9996
	0	-4.3242	-9.45098	-14.9633	-20.5028	-25.7834	-30.6009	-34.8289	-38.4068	-41.3273	-43.6342	-45.4298	-46.8833	-48.2257	-49.72	-51.6184	-54.0633	-56.076	-57.6142	-59.0112	-60.4803	-62.1129	-63.9036	-65.7897	-67.6847	-69.4995	-71.1548	-72.5874	-73.7517	-74.6164	-75.1629	-75.3968	-75.3776	-75.0936	-74.4929	-73.5761	-72.3643	-70.8905	-69.2035	-67.3693	-65.4695	-63.5936	-61.8262	-60.223	-58.7754	-57.3732	-55.7814	-53.6492	-51.2612
	0	-4.41755	-9.63753	-15.2429	-20.8753	-26.2487	-31.158	-35.4765	-39.1425	-42.1483	-44.5374	-46.4119	-47.9415	-49.3576	-50.9236	-52.8916	-55.4031	-57.4794	-59.0784	-60.534	-62.0596	-63.7453	-65.5846	-67.5138	-69.4453	-71.29	-72.9687	-74.4193	-75.5971	-76.4723	-77.0263	-77.2642	-77.2446	-76.9559	-76.3472	-75.4196	-74.1934	-72.7009	-70.9894	-69.1243	-67.1868	-65.2669	-63.45	-61.793	-60.2886	-58.8273	-57.1743	-54.978	-52.5229
	0	-4.5109	-9.82409	-15.5225	-21.2479	-26.7139	-31.7151	-36.124	-39.8782	-42.9694	-45.4406	-47.394	-48.9996	-50.4894	-52.1271	-54.1647	-56.743	-58.8827	-60.5426	-62.0569	-63.6389	-65.3777	-67.2657	-69.2379	-71.206	-73.0804	-74.7827	-76.2511	-77.4426	-78.3281	-78.8896	-79.1315	-79.1115	-78.8182	-78.2015	-77.263	-76.0226	-74.5113	-72.7753	-70.8792	-68.904	-66.9402	-65.0738	-63.3629	-61.8018	-60.2814	-58.5671	-56.3069	-53.7845
z/mm	22.7098	22.683	22.4994	22.044	21.2798	20.2481	19.0412	17.7706	16.5429	15.4443	14.5313	13.8264	13.3209	12.9869	12.7943	12.7174	12.7104	12.75	12.8911	13.163	13.5933	14.2127	15.04	16.0663	17.2492	18.514	19.7611	20.8787	21.7628	22.3471	22.6338	22.7079	22.7045	22.6038	22.2707	21.634	20.7046	19.5574	18.2996	17.0422	15.8812	14.8863	14.0943	13.5085	13.107	12.8589	12.7373	12.7099	12.7237
	23.6812	23.6543	23.4691	23.0088	22.2365	21.1947	19.9783	18.7013	17.4719	16.3765	15.471	14.776	14.2803	13.9535	13.7647	13.6888	13.6818	13.721	13.8597	14.1258	14.5471	15.1564	15.9749	16.9961	18.1786	19.448	20.7036	21.8313	22.7246	23.3152	23.6047	23.6793	23.6759	23.5744	23.238	22.5945	21.6555	20.4983	19.2325	17.9713	16.8115	15.8225	15.0396	14.464	14.071	13.8281	13.7085	13.6813	13.695
	24.6527	24.6255	24.4388	23.9737	23.1932	22.1413	20.9155	19.6321	18.4009	17.3087	16.4107	15.7256	15.2396	14.9201	14.7351	14.6602	14.6533	14.6921	14.8284	15.0885	15.5009	16.1001	16.9097	17.9258	19.108	20.382	21.646	22.7839	23.6864	24.2833	24.5756	24.6508	24.6473	24.5451	24.2053	23.5549	22.6063	21.4391	20.1655	18.9004	17.7418	16.7586	15.985	15.4195	15.0351	14.7974	14.6797	14.6527	14.6663
	25.6241	25.5968	25.4084	24.9385	24.1498	23.0879	21.8527	20.5629	19.3298	18.241	17.3504	16.6752	16.199	15.8868	15.7056	15.6316	15.6247	15.6631	15.797	16.0513	16.4548	17.0437	17.8446	18.8555	20.0374	21.3161	22.5885	23.7364	24.6482	25.2514	25.5465	25.6222	25.6187	25.5157	25.1726	24.5153	23.5572	22.38	21.0984	19.8295	18.672	17.6948	16.9303	16.3749	15.9991	15.7667	15.6509	15.6241	15.6377
	26.5955	26.5681	26.3781	25.9034	25.1065	24.0345	22.7898	21.4936	20.2588	19.1732	18.2901	17.6248	17.1583	16.8534	16.676	16.603	16.5961	16.6342	16.7656	17.0141	17.4086	17.9874	18.7795	19.7852	20.9669	22.2501	23.5309	24.689	25.6101	26.2195	26.5174	26.5936	26.5901	26.4863	26.1399	25.4757	24.508	23.3208	22.0314	20.7586	19.6023	18.631	17.8757	17.3304	16.9631	16.7359	16.6221	16.5956	16.609
	27.567	27.5394	27.3477	26.8683	26.0631	24.9811	23.727	22.4244	21.1878	20.1054	19.2298	18.5744	18.1176	17.8201	17.6464	17.5744	17.5675	17.6052	17.7342	17.9769	18.3624	18.9311	19.7144	20.7149	21.8963	23.1841	24.4734	25.6416	26.5719	27.1876	27.4883	27.565	27.5616	27.457	27.1072	26.4361	25.4589	24.2617	22.9643	21.6877	20.5326	19.5671	18.821	18.2859	17.9271	17.7052	17.5933	17.567	17.5803
	28.5384	28.5107	28.3174	27.8331	27.0198	25.9277	24.6642	23.3552	22.1167	21.0376	20.1696	19.524	19.077	18.7867	18.6168	18.5458	18.539	18.5763	18.7029	18.9397	19.3162	19.8747	20.6493	21.6447	22.8257	24.1181	25.4159	26.5942	27.5337	28.1557	28.4592	28.5365	28.533	28.4276	28.0745	27.3966	26.4098	25.2025	23.8972	22.6168	21.4629	20.5033	19.7664	19.2414	18.8911	18.6744	18.5645	18.5384	18.5517
	29.5098	29.4819	29.2871	28.798	27.9765	26.8744	25.6014	24.2859	23.0457	21.9698	21.1093	20.4736	20.0363	19.7533	19.5872	19.5171	19.5104	19.5473	19.6715	19.9024	20.27	20.8184	21.5842	22.5744	23.7551	25.0522	26.3583	27.5467	28.4955	29.1238	29.4301	29.5079	29.5044	29.3983	29.0418	28.357	27.3606	26.1434	24.8302	23.5459	22.3931	21.4395	20.7117	20.1968	19.8551	19.6437	19.5357	19.5099	19.523
	30.4812	30.4532	30.2567	29.7628	28.9331	27.821	26.5385	25.2167	23.9747	22.902	22.049	21.4232	20.9957	20.72	20.5576	20.4885	20.4818	20.5184	20.6401	20.8652	21.2238	21.7621	22.5191	23.5041	24.6845	25.9862	27.3008	28.4993	29.4573	30.0919	30.401	30.4793	30.4758	30.3689	30.0091	29.3174	28.3115	27.0842	25.7631	24.475	23.3234	22.3757	21.6571	21.1523	20.8191	20.613	20.5069	20.4813	20.4944
	31.4527	31.4245	31.2264	30.7277	29.8898	28.7676	27.4757	26.1475	24.9036	23.8342	22.9887	22.3728	21.955	21.6866	21.528	21.4599	21.4533	21.4894	21.6088	21.828	22.1777	22.7057	23.454	24.4338	25.6139	26.9202	28.2432	29.4519	30.4191	31.06	31.3719	31.4507	31.4472	31.3395	30.9764	30.2778	29.2624	28.0251	26.696	25.4041	24.2537	23.3118	22.6024	22.1078	21.7831	21.5822	21.4781	21.4527	21.4657
	32.4241	32.3958	32.196	31.6926	30.8465	29.7142	28.4129	27.0782	25.8326	24.7664	23.9284	23.3224	22.9144	22.6533	22.4984	22.4313	22.4247	22.4605	22.5774	22.7908	23.1315	23.6494	24.3889	25.3636	26.5433	27.8542	29.1857	30.4044	31.3809	32.0281	32.3428	32.4221	32.4186	32.3102	31.9437	31.2382	30.2132	28.9659	27.629	26.3332	25.1839	24.248	23.5477	23.0632	22.7472	22.5515	22.4493	22.4241	22.437
	33.3955	33.3671	33.1657	32.6574	31.8031	30.6608	29.35	28.009	26.7616	25.6986	24.8681	24.272	23.8737	23.6199	23.4688	23.4027	23.3961	23.4315	23.546	23.7535	24.0853	24.5931	25.3238	26.2933	27.4727	28.7883	30.1281	31.357	32.3427	32.9962	33.3137	33.3936	33.39	33.2808	32.911	32.1987	31.1641	29.9068	28.5619	27.2623	26.1142	25.1842	24.4931	24.0187	23.7112	23.5207	23.4205	23.3956	23.4084
	34.367	34.3384	34.1354	33.6223	32.7598	31.6074	30.2872	28.9398	27.6905	26.6309	25.8078	25.2216	24.8331	24.5865	24.4392	24.3741	24.3675	24.4026	24.5147	24.7163	25.0391	25.5367	26.2587	27.223	28.4021	29.7223	31.0706	32.3096	33.3045	33.9643	34.2846	34.365	34.3614	34.2515	33.8783	33.1591	32.1149	30.8476	29.4949	28.1914	27.0445	26.1203	25.4384	24.9742	24.6752	24.49	24.3917	24.367	24.3797
	35.3384	35.3096	35.105	34.5871	33.7164	32.554	31.2244	29.8705	28.6195	27.5631	26.7475	26.1712	25.7924	25.5532	25.4096	25.3455	25.339	25.3736	25.4833	25.6791	25.9929	26.4804	27.1936	28.1527	29.3315	30.6563	32.013	33.2622	34.2663	34.9324	35.2555	35.3364	35.3328	35.2221	34.8456	34.1195	33.0658	31.7885	30.4278	29.1205	27.9748	27.0565	26.3838	25.9297	25.6392	25.4592	25.3629	25.3384	25.3511
	36.3098	36.2809	36.0747	35.552	34.6731	33.5006	32.1616	30.8013	29.5485	28.4953	27.6872	27.1207	26.7518	26.5198	26.38	26.3169	26.3104	26.3447	26.4519	26.6419	26.9467	27.4241	28.1285	29.0824	30.2609	31.5903	32.9555	34.2147	35.2282	35.9005	36.2264	36.3078	36.3042	36.1928	35.8129	35.0799	34.0167	32.7293	31.3607	30.0496	28.905	27.9927	27.3291	26.8851	26.6032	26.4285	26.3342	26.3099	26.3224
	37.2812	37.2522	37.0443	36.5169	35.6298	34.4472	33.0987	31.7321	30.4775	29.4275	28.6269	28.0703	27.7111	27.4865	27.3504	27.2883	27.2818	27.3158	27.4206	27.6047	27.9005	28.3677	29.0634	30.0122	31.1903	32.5244	33.8979	35.1673	36.19	36.8687	37.1973	37.2793	37.2756	37.1634	36.7802	36.0403	34.9675	33.6702	32.2937	30.9787	29.8353	28.9289	28.2745	27.8406	27.5672	27.3978	27.3054	27.2813	27.2937
	38.2527	38.2235	38.014	37.4817	36.5864	35.3938	34.0359	32.6628	31.4064	30.3597	29.5666	29.0199	28.6704	28.4531	28.3208	28.2596	28.2532	28.2868	28.3892	28.5674	28.8544	29.3114	29.9983	30.9419	32.1197	33.4584	34.8404	36.1199	37.1518	37.8368	38.1682	38.2507	38.2471	38.134	37.7475	37.0008	35.9184	34.611	33.2266	31.9078	30.7656	29.865	29.2198	28.7961	28.5312	28.367	28.2766	28.2527	28.2651
	39.2241	39.1948	38.9836	38.4466	37.5431	36.3404	34.9731	33.5936	32.3354	31.2919	30.5064	29.9695	29.6298	29.4197	29.2912	29.231	29.2247	29.2579	29.3578	29.5302	29.8082	30.2551	30.9332	31.8716	33.0491	34.3924	35.7829	37.0724	38.1136	38.8049	39.1392	39.2221	39.2185	39.1047	38.7148	37.9612	36.8693	35.5519	34.1595	32.8369	31.6959	30.8012	30.1652	29.7515	29.4952	29.3363	29.2478	29.2241	29.2364
	40.1955	40.166	39.9533	39.4114	38.4998	37.287	35.9102	34.5244	33.2644	32.2241	31.4461	30.9191	30.5891	30.3864	30.2616	30.2024	30.1961	30.2289	30.3265	30.493	30.762	31.1987	31.8681	32.8013	33.9785	35.3264	36.7253	38.025	39.0754	39.773	40.1101	40.1935	40.1899	40.0753	39.6821	38.9216	37.8201	36.4927	35.0925	33.766	32.6261	31.7374	31.1105	30.707	30.4593	30.3055	30.219	30.1956	30.2078
	41.167	41.1373	40.923	40.3763	39.4564	38.2336	36.8474	35.4551	34.1933	33.1563	32.3858	31.8687	31.5485	31.353	31.232	31.1738	31.1675	31.2	31.2951	31.4558	31.7158	32.1424	32.803	33.7311	34.9079	36.2605	37.6678	38.9776	40.0372	40.7411	41.081	41.165	41.1613	41.046	40.6494	39.882	38.771	37.4336	36.0254	34.6951	33.5564	32.6735	32.0559	31.6625	31.4233	31.2748	31.1902	31.167	31.1791
[truncated: 77 more columns]

## Sheet: Fig 12abc
Fig 12a(n2=2)						Fig 12b(n2=3)						Fig 12b(n2=4)
θ1 /°	L2		θ2 /°	L2		θ1 /°	L2		θ2 /°	L2		θ1 /°	L2		θ2 /°	L2
0	0		0	0		0	0		0	0		0	0		0	0
0.550806	-2.55555e-05		0.572958	-2.55555e-05		0.827348	-8.58366e-05		0.572958	-8.58366e-05		1.10161	-0.000202488		0.572958	-0.000202488
1.10161	-0.000202488		1.14592	-0.000202488		1.6547	-0.000676829		1.14592	-0.000676829		2.20323	-0.00158885		1.14592	-0.00158885
1.65242	-0.000676829		1.71887	-0.000676829		2.48205	-0.00225126		1.71887	-0.00225126		3.30486	-0.00525863		1.71887	-0.00525863
2.20323	-0.00158885		2.29183	-0.00158885		3.30941	-0.00525863		2.29183	-0.00525863		4.40653	-0.0122216		2.29183	-0.0122216
2.75404	-0.00307312		2.86479	-0.00307312		4.1368	-0.0101202		2.86479	-0.0101202		5.50829	-0.0234001		2.86479	-0.0234001
3.30486	-0.00525863		3.43775	-0.00525863		4.96423	-0.0172296		3.43775	-0.0172296		6.61022	-0.0396316		3.43775	-0.0396316
3.85568	-0.0082688		4.0107	-0.0082688		5.79172	-0.0269534		4.0107	-0.0269534		7.7124	-0.0616709		4.0107	-0.0616709
4.40653	-0.0122216		4.58366	-0.0122216		6.61932	-0.0396316		4.58366	-0.0396316		8.81497	-0.0901927		4.58366	-0.0901927
4.95739	-0.0172296		5.15662	-0.0172296		7.44707	-0.0555784		5.15662	-0.0555784		9.91805	-0.125794		5.15662	-0.125794
5.50828	-0.0234001		5.72958	-0.0234001		8.275	-0.0750824		5.72958	-0.0750824		11.0218	-0.168996		5.72958	-0.168996
6.05922	-0.0308352		6.30254	-0.0308352		9.10319	-0.0984077		6.30254	-0.0984077		12.1265	-0.220248		6.30254	-0.220248
6.6102	-0.0396316		6.87549	-0.0396316		9.93169	-0.125794		6.87549	-0.125794		13.2322	-0.279928		6.87549	-0.279928
7.16125	-0.0498813		7.44845	-0.0498813		10.7606	-0.157457		7.44845	-0.157457		14.3392	-0.348345		7.44845	-0.348345
7.71238	-0.0616709		8.02141	-0.0616709		11.5899	-0.193591		8.02141	-0.193591		15.4477	-0.425745		8.02141	-0.425745
8.2636	-0.0750824		8.59437	-0.0750824		12.4198	-0.234365		8.59437	-0.234365		16.5579	-0.512309		8.59437	-0.512309
8.81493	-0.0901927		9.16732	-0.0901927		13.2504	-0.279928		9.16732	-0.279928		17.6701	-0.608155		9.16732	-0.608155
9.3664	-0.107074		9.74028	-0.107074		14.0816	-0.330407		9.74028	-0.330407		18.7844	-0.713347		9.74028	-0.713347
9.91801	-0.125794		10.3132	-0.125794		14.9137	-0.38591		10.3132	-0.38591		19.901	-0.827889		10.3132	-0.827889
10.4698	-0.146415		10.8862	-0.146415		15.7466	-0.446521		10.8862	-0.446521		21.0201	-0.951735		10.8862	-0.951735
11.0218	-0.168996		11.4592	-0.168996		16.5806	-0.512309		11.4592	-0.512309		22.1419	-1.08478		11.4592	-1.08478
11.574	-0.193591		12.0321	-0.193591		17.4156	-0.583319		12.0321	-0.583319		23.2665	-1.22689		12.0321	-1.22689
12.1264	-0.220248		12.6051	-0.220248		18.2519	-0.659581		12.6051	-0.659581		24.394	-1.37785		12.6051	-1.37785
12.6791	-0.249014		13.178	-0.249014		19.0893	-0.741107		13.178	-0.741107		25.5246	-1.53744		13.178	-1.53744
13.2321	-0.279928		13.751	-0.279928		19.9281	-0.827889		13.751	-0.827889		26.6581	-1.70537		13.751	-1.70537
13.7854	-0.313028		14.3239	-0.313028		20.7684	-0.919906		14.3239	-0.919906		27.7948	-1.88132		14.3239	-1.88132
14.3391	-0.348345		14.8969	-0.348345		21.6101	-1.01712		14.8969	-1.01712		28.9345	-2.06494		14.8969	-2.06494
14.8932	-0.38591		15.4699	-0.38591		22.4533	-1.11947		15.4699	-1.11947		30.0772	-2.25584		15.4699	-2.25584
15.4476	-0.425745		16.0428	-0.425745		23.2981	-1.22689		16.0428	-1.22689		31.2229	-2.45359		16.0428	-2.45359
16.0025	-0.467873		16.6158	-0.467873		24.1446	-1.33929		16.6158	-1.33929		32.3715	-2.65774		16.6158	-2.65774
16.5578	-0.512309		17.1887	-0.512309		24.9928	-1.45659		17.1887	-1.45659		33.5227	-2.86781		17.1887	-2.86781
17.1136	-0.559066		17.7617	-0.559066		25.8426	-1.57865		17.7617	-1.57865		34.6764	-3.0833		17.7617	-3.0833
17.6699	-0.608155		18.3346	-0.608155		26.6942	-1.70537		18.3346	-1.70537		35.8325	-3.30368		18.3346	-3.30368
18.2268	-0.659581		18.9076	-0.659581		27.5475	-1.8366		18.9076	-1.8366		36.9907	-3.52841		18.9076	-3.52841
18.7842	-0.713347		19.4806	-0.713347		28.4025	-1.9722		19.4806	-1.9722		38.1508	-3.75693		19.4806	-3.75693
19.3422	-0.769451		20.0535	-0.769451		29.2593	-2.112		20.0535	-2.112		39.3125	-3.98864		20.0535	-3.98864
19.9008	-0.827889		20.6265	-0.827889		30.1177	-2.25584		20.6265	-2.25584		40.4755	-4.22297		20.6265	-4.22297
20.4601	-0.888654		21.1994	-0.888654		30.9778	-2.40353		21.1994	-2.40353		41.6395	-4.45931		21.1994	-4.45931
21.0199	-0.951735		21.7724	-0.951735		31.8395	-2.55489		21.7724	-2.55489		42.8043	-4.69704		21.7724	-4.69704
21.5805	-1.01712		22.3454	-1.01712		32.7028	-2.70972		22.3454	-2.70972		43.9694	-4.93557		22.3454	-4.93557
22.1417	-1.08478		22.9183	-1.08478		33.5675	-2.86781		22.9183	-2.86781		45.1347	-5.17426		22.9183	-5.17426
22.7037	-1.15471		23.4913	-1.15471		34.4337	-3.02895		23.4913	-3.02895		46.2997	-5.41249		23.4913	-5.41249
23.2663	-1.22689		24.0642	-1.22689		35.3012	-3.19291		24.0642	-3.19291		47.4641	-5.64966		24.0642	-5.64966
23.8297	-1.30128		24.6372	-1.30128		36.17	-3.35948		24.6372	-3.35948		48.6277	-5.88515		24.6372	-5.88515
24.3939	-1.37785		25.2101	-1.37785		37.0399	-3.52841		25.2101	-3.52841		49.7902	-6.11835		25.2101	-6.11835
24.9587	-1.45659		25.7831	-1.45659		37.9109	-3.69947		25.7831	-3.69947		50.9511	-6.34867		25.7831	-6.34867
25.5244	-1.53744		26.3561	-1.53744		38.7828	-3.87242		26.3561	-3.87242		52.1104	-6.57551		26.3561	-6.57551
26.0908	-1.62038		26.929	-1.62038		39.6556	-4.047		26.929	-4.047		53.2676	-6.79831		26.929	-6.79831
26.6579	-1.70537		27.502	-1.70537		40.529	-4.22297		27.502	-4.22297		54.4227	-7.01651		27.502	-7.01651
27.2259	-1.79236		28.0749	-1.79236		41.4031	-4.40007		28.0749	-4.40007		55.5753	-7.22957		28.0749	-7.22957
27.7946	-1.88132		28.6479	-1.88132		42.2775	-4.57804		28.6479	-4.57804		56.7253	-7.43698		28.6479	-7.43698
28.3641	-1.9722		29.2208	-1.9722		43.1523	-4.75662		29.2208	-4.75662		57.8725	-7.63824		29.2208	-7.63824
28.9343	-2.06494		29.7938	-2.06494		44.0273	-4.93557		29.7938	-4.93557		59.0169	-7.83289		29.7938	-7.83289
29.5053	-2.1595		30.3668	-2.1595		44.9024	-5.1146		30.3668	-5.1146		60.1582	-8.02049		30.3668	-8.02049
30.0771	-2.25584		30.9397	-2.25584		45.7773	-5.29347		30.9397	-5.29347		61.2965	-8.20062		30.9397	-8.20062
30.6495	-2.35388		31.5127	-2.35388		46.652	-5.47191		31.5127	-5.47191		62.4318	-8.37293		31.5127	-8.37293
31.2228	-2.45359		32.0856	-2.45359		47.5264	-5.64966		32.0856	-5.64966		63.5639	-8.53705		32.0856	-8.53705
31.7967	-2.55489		32.6586	-2.55489		48.4003	-5.82647		32.6586	-5.82647		64.6931	-8.69271		32.6586	-8.69271
32.3713	-2.65774		33.2316	-2.65774		49.2735	-6.00208		33.2316	-6.00208		65.8192	-8.83962		33.2316	-8.83962
32.9466	-2.76206		33.8045	-2.76206		50.1461	-6.17622		33.8045	-6.17622		66.9425	-8.97758		33.8045	-8.97758
33.5225	-2.86781		34.3775	-2.86781		51.0177	-6.34867		34.3775	-6.34867		68.0631	-9.10641		34.3775	-9.10641
34.0991	-2.97491		34.9504	-2.97491		51.8884	-6.51915		34.9504	-6.51915		69.181	-9.22598		34.9504	-9.22598
34.6763	-3.0833		35.5234	-3.0833		52.7581	-6.68745		35.5234	-6.68745		70.2965	-9.33622		35.5234	-9.33622
35.254	-3.19291		36.0963	-3.19291		53.6265	-6.85331		36.0963	-6.85331		71.4098	-9.43711		36.0963	-9.43711
35.8324	-3.30368		36.6693	-3.30368		54.4936	-7.01651		36.6693	-7.01651		72.5211	-9.52867		36.6693	-9.52867
36.4112	-3.41554		37.2423	-3.41554		55.3594	-7.17681		37.2423	-7.17681		73.6305	-9.611		37.2423	-9.611
36.9906	-3.52841		37.8152	-3.52841		56.2238	-7.33401		37.8152	-7.33401		74.7382	-9.68424		37.8152	-9.68424
37.5704	-3.64223		38.3882	-3.64223		57.0866	-7.48789		38.3882	-7.48789		75.8446	-9.7486		38.3882	-9.7486
38.1507	-3.75693		38.9611	-3.75693		57.9479	-7.63824		38.9611	-7.63824		76.9498	-9.80436		38.9611	-9.80436
38.7313	-3.87242		39.5341	-3.87242		58.8075	-7.78487		39.5341	-7.78487		78.0541	-9.85186		39.5341	-9.85186
39.3124	-3.98864		40.107	-3.98864		59.6655	-7.92759		40.107	-7.92759		79.1575	-9.8915		40.107	-9.8915
39.8937	-4.10552		40.68	-4.10552		60.5217	-8.06623		40.68	-8.06623		80.2603	-9.92378		40.68	-9.92378
40.4754	-4.22297		41.253	-4.22297		61.3763	-8.20062		41.253	-8.20062		81.3627	-9.94924		41.253	-9.94924
41.0573	-4.34092		41.8259	-4.34092		62.2291	-8.3306		41.8259	-8.3306		82.4648	-9.96852		41.8259	-9.96852
41.6395	-4.45931		42.3989	-4.45931		63.0802	-8.45603		42.3989	-8.45603		83.5666	-9.98232		42.3989	-9.98232
42.2218	-4.57804		42.9718	-4.57804		63.9296	-8.57677		42.9718	-8.57677		84.6683	-9.99145		42.9718	-9.99145
42.8042	-4.69704		43.5448	-4.69704		64.7772	-8.69271		43.5448	-8.69271		85.77	-9.99678		43.5448	-9.99678
43.3868	-4.81625		44.1178	-4.81625		65.6233	-8.80372		44.1178	-8.80372		86.8716	-9.99927		44.1178	-9.99927
43.9694	-4.93557		44.6907	-4.93557		66.4676	-8.90973		44.6907	-8.90973		87.9732	-9.99997		44.6907	-9.99997
44.5521	-5.05493		45.2637	-5.05493		67.3104	-9.01065		45.2637	-9.01065		89.0748	-9.99998		45.2637	-9.99998
45.1347	-5.17426		45.8366	-5.17426		68.1517	-9.10641		45.8366	-9.10641		90.1764	-9.99938		45.8366	-9.99938
45.7172	-5.29347		46.4096	-5.29347		68.9915	-9.19696		46.4096	-9.19696		91.278	-9.99707		46.4096	-9.99707
46.2997	-5.41249		46.9825	-5.41249		69.83	-9.28227		46.9825	-9.28227		92.3797	-9.992		46.9825	-9.992
46.882	-5.53125		47.5555	-5.53125		70.6671	-9.36232		47.5555	-9.36232		93.4814	-9.98321		47.5555	-9.98321
47.4642	-5.64966		48.1285	-5.64966		71.5029	-9.43711		48.1285	-9.43711		94.5832	-9.96981		48.1285	-9.96981
48.0461	-5.76766		48.7014	-5.76766		72.3377	-9.50665		48.7014	-9.50665		95.6852	-9.95099		48.7014	-9.95099
48.6278	-5.88515		49.2744	-5.88515		73.1713	-9.57098		49.2744	-9.57098		96.7876	-9.92605		49.2744	-9.92605
49.2092	-6.00208		49.8473	-6.00208		74.004	-9.63016		49.8473	-9.63016		97.8904	-9.89434		49.8473	-9.89434
49.7903	-6.11835		50.4203	-6.11835		74.8359	-9.68424		50.4203	-9.68424		98.9938	-9.8553		50.4203	-9.8553
50.371	-6.23391		50.9932	-6.23391		75.6669	-9.73333		50.9932	-9.73333		100.098	-9.80844		50.9932	-9.80844
50.9512	-6.34867		51.5662	-6.34867		76.4973	-9.77754		51.5662	-9.77754		101.203	-9.75336		51.5662	-9.75336
51.5311	-6.46256		52.1392	-6.46256		77.327	-9.817		52.1392	-9.817		102.309	-9.68969		52.1392	-9.68969
52.1105	-6.57551		52.7121	-6.57551		78.1562	-9.85186		52.7121	-9.85186		103.417	-9.61716		52.7121	-9.61716
52.6894	-6.68745		53.2851	-6.68745		78.985	-9.8823		53.2851	-9.8823		104.526	-9.53557		53.2851	-9.53557
53.2678	-6.79831		53.858	-6.79831		79.8134	-9.90853		53.858	-9.90853		105.637	-9.44474		53.858	-9.44474
53.8456	-6.90802		54.431	-6.90802		80.6415	-9.93076		54.431	-9.93076		106.75	-9.3446		54.431	-9.3446
54.4228	-7.01651		55.0039	-7.01651		81.4694	-9.94924		55.0039	-9.94924		107.866	-9.2351		55.0039	-9.2351
54.9995	-7.12371		55.5769	-7.12371		82.2971	-9.96424		55.5769	-9.96424		108.984	-9.11627		55.5769	-9.11627
55.5754	-7.22957		56.1499	-7.22957		83.1246	-9.97606		56.1499	-9.97606		110.104	-8.98817		56.1499	-8.98817
56.1508	-7.33401		56.7228	-7.33401		83.9521	-9.98501		56.7228	-9.98501		111.227	-8.85094		56.7228	-8.85094
56.7255	-7.43698		57.2958	-7.43698		84.7795	-9.99145		57.2958	-9.99145		112.353	-8.70473		57.2958	-8.70473
57.2994	-7.53841		57.8687	-7.53841		85.6069	-9.99575		57.8687	-9.99575		113.482	-8.54976		57.8687	-8.54976
57.8727	-7.63824		58.4417	-7.63824		86.4343	-9.99832		58.4417	-9.99832		114.614	-8.3863		58.4417	-8.3863
58.4452	-7.73642		59.0147	-7.73642		87.2616	-9.99957		59.0147	-9.99957		115.749	-8.21464		59.0147	-8.21464
59.017	-7.83289		59.5876	-7.83289		88.089	-9.99997		59.5876	-9.99997		116.887	-8.03511		59.5876	-8.03511
59.5881	-7.92759		60.1606	-7.92759		88.9163	-10		60.1606	-10		118.028	-7.84809		60.1606	-7.84809
60.1584	-8.02049		60.7335	-8.02049		89.7437	-9.99982		60.7335	-9.99982		119.172	-7.65399		60.7335	-7.65399
60.7279	-8.11151		61.3065	-8.11151		90.571	-9.999		61.3065	-9.999		120.319	-7.45323		61.3065	-7.45323
61.2967	-8.20062		61.8794	-8.20062		91.3984	-9.99707		61.8794	-9.99707		121.469	-7.2463		61.8794	-7.2463
61.8647	-8.28778		62.4524	-8.28778		92.2257	-9.99358		62.4524	-9.99358		122.621	-7.03367		62.4524	-7.03367
62.4319	-8.37293		63.0254	-8.37293		93.0531	-9.98813		63.0254	-9.98813		123.776	-6.81586		63.0254	-6.81586
62.9984	-8.45603		63.5983	-8.45603		93.8806	-9.98032		63.5983	-9.98032		124.933	-6.59341		63.5983	-6.59341
63.5641	-8.53705		64.1713	-8.53705		94.7081	-9.96981		64.1713	-9.96981		126.092	-6.36686		64.1713	-6.36686
64.1291	-8.61596		64.7442	-8.61596		95.5357	-9.95624		64.7442	-9.95624		127.253	-6.13681		64.7442	-6.13681
64.6932	-8.69271		65.3172	-8.69271		96.3635	-9.93933		65.3172	-9.93933		128.415	-5.90381		65.3172	-5.90381
65.2567	-8.76727		65.8901	-8.76727		97.1915	-9.91878		65.8901	-9.91878		129.579	-5.66849		65.8901	-5.66849
65.8194	-8.83962		66.4631	-8.83962		98.0198	-9.89434		66.4631	-9.89434		130.743	-5.43143		66.4631	-5.43143
66.3814	-8.90973		67.0361	-8.90973		98.8484	-9.86577		67.0361	-9.86577		131.908	-5.19325		67.0361	-5.19325
66.9427	-8.97758		67.609	-8.97758		99.6774	-9.83288		67.609	-9.83288		133.074	-4.95458		67.609	-4.95458
67.5033	-9.04314		68.182	-9.04314		100.507	-9.79546		68.182	-9.79546		134.239	-4.71602		68.182	-4.71602
68.0632	-9.10641		68.7549	-9.10641		101.337	-9.75336		68.7549	-9.75336		135.403	-4.47819		68.7549	-4.47819
68.6225	-9.16736		69.3279	-9.16736		102.168	-9.70643		69.3279	-9.70643		136.568	-4.24172		69.3279	-4.24172
69.1812	-9.22598		69.9009	-9.22598		102.999	-9.65455		69.9009	-9.65455		137.731	-4.00721		69.9009	-4.00721
69.7392	-9.28227		70.4738	-9.28227		103.831	-9.59762		70.4738	-9.59762		138.892	-3.77527		70.4738	-3.77527
70.2967	-9.33622		71.0468	-9.33622		104.665	-9.53557		71.0468	-9.53557		140.053	-3.54648		71.0468	-3.54648
70.8536	-9.38784		71.6197	-9.38784		105.499	-9.46832		71.6197	-9.46832		141.211	-3.32143		71.6197	-3.32143
71.41	-9.43711		72.1927	-9.43711		106.334	-9.39584		72.1927	-9.39584		142.367	-3.10068		72.1927	-3.10068
71.9658	-9.48405		72.7656	-9.48405		107.171	-9.3181		72.7656	-9.3181		143.521	-2.88478		72.7656	-2.88478
72.5212	-9.52867		73.3386	-9.52867		108.009	-9.2351		73.3386	-9.2351		144.673	-2.67425		73.3386	-2.67425
73.0761	-9.57098		73.9116	-9.57098		108.848	-9.14685		73.9116	-9.14685		145.821	-2.46961		73.9116	-2.46961
73.6306	-9.611		74.4845	-9.611		109.689	-9.05337		74.4845	-9.05337		146.967	-2.27134		74.4845	-2.27134
74.1846	-9.64875		75.0575	-9.64875		110.531	-8.95472		75.0575	-8.95472		148.11	-2.07988		75.0575	-2.07988
74.7383	-9.68424		75.6304	-9.68424		111.374	-8.85094		75.6304	-8.85094		149.25	-1.89567		75.6304	-1.89567
75.2917	-9.71752		76.2034	-9.71752		112.22	-8.74211		76.2034	-8.74211		150.387	-1.71909		76.2034	-1.71909
75.8447	-9.7486		76.7763	-9.7486		113.067	-8.62832		76.7763	-8.62832		151.521	-1.55051		76.7763	-1.55051
76.3974	-9.77754		77.3493	-9.77754		113.915	-8.50968		77.3493	-8.50968		152.652	-1.39025		77.3493	-1.39025
76.9499	-9.80436		77.9223	-9.80436		114.766	-8.3863		77.9223	-8.3863		153.78	-1.23859		77.9223	-1.23859
77.5021	-9.82912		78.4952	-9.82912		115.618	-8.2583		78.4952	-8.2583		154.904	-1.09577		78.4952	-1.09577
78.0541	-9.85186		79.0682	-9.85186		116.471	-8.12583		79.0682	-8.12583		156.026	-0.961994		79.0682	-0.961994
78.6059	-9.87263		79.6411	-9.87263		117.327	-7.98904		79.6411	-7.98904		157.146	-0.837412		79.6411	-0.837412
79.1575	-9.8915		80.2141	-9.8915		118.184	-7.84809		80.2141	-7.84809		158.263	-0.722126		80.2141	-0.722126
79.709	-9.90853		80.787	-9.90853		119.043	-7.70315		80.787	-7.70315		159.377	-0.616189		80.787	-0.616189
80.2604	-9.92378		81.36	-9.92378		119.904	-7.55441		81.36	-7.55441		160.489	-0.5196		81.36	-0.5196
80.8116	-9.93732		81.933	-9.93732		120.766	-7.40206		81.933	-7.40206		161.6	-0.432301		81.933	-0.432301
81.3627	-9.94924		82.5059	-9.94924		121.629	-7.2463		82.5059	-7.2463		162.708	-0.354177		82.5059	-0.354177
81.9138	-9.95961		83.0789	-9.95961		122.495	-7.08733		83.0789	-7.08733		163.815	-0.285052		83.0789	-0.285052
82.4648	-9.96852		83.6518	-9.96852		123.361	-6.92538		83.6518	-6.92538		164.921	-0.224687		83.6518	-0.224687
83.0157	-9.97606		84.2248	-9.97606		124.229	-6.76066		84.2248	-6.76066		166.026	-0.172777		84.2248	-0.172777
83.5666	-9.98232		84.7978	-9.98232		125.098	-6.59341		84.7978	-6.59341		167.13	-0.128949		84.7978	-0.128949
84.1175	-9.98742		85.3707	-9.98742		125.968	-6.42385		85.3707	-6.42385		168.233	-0.092761		85.3707	-0.092761
84.6683	-9.99145		85.9437	-9.99145		126.84	-6.25224		85.9437	-6.25224		169.336	-0.0636963		85.9437	-0.0636963
85.2191	-9.99453		86.5166	-9.99453		127.712	-6.07881		86.5166	-6.07881		170.438	-0.0411645		86.5166	-0.0411645
85.77	-9.99678		87.0896	-9.99678		128.585	-5.90381		87.0896	-5.90381		171.54	-0.0244971		87.0896	-0.0244971
86.3208	-9.99832		87.6625	-9.99832		129.458	-5.7275		87.6625	-5.7275		172.641	-0.0129457		87.6625	-0.0129457
86.8716	-9.99927		88.2355	-9.99927		130.333	-5.55014		88.2355	-5.55014		173.743	-0.00567972		88.2355	-0.00567972
87.4224	-9.99977		88.8085	-9.99977		131.207	-5.37197		88.8085	-5.37197		174.845	-0.00178353		88.8085	-0.00178353
87.9732	-9.99997		89.3814	-9.99997		132.082	-5.19325		89.3814	-5.19325		175.946	-0.000254425		89.3814	-0.000254425
88.524	-10		89.9544	-10		132.957	-5.01426		89.9544	-5.01426		177.048	-1.04074e-07		89.9544	-1.04074e-07
89.0748	-9.99998		90.5273	-9.99998		133.832	-4.83524		90.5273	-4.83524		178.15	-0.000158106		90.5273	-0.000158106
89.6256	-9.99982		91.1003	-9.99982		134.707	-4.65647		91.1003	-4.65647		179.251	-0.0014087		91.1003	-0.0014087
90.1764	-9.99938		91.6732	-9.99938		135.582	-4.47819		91.6732	-4.47819		180.353	-0.00485847		91.6732	-0.00485847
90.7272	-9.9985		92.2462	-9.9985		136.456	-4.30068		92.2462	-4.30068		181.455	-0.0115243		92.2462	-0.0115243
91.278	-9.99707		92.8192	-9.99707		137.33	-4.12418		92.8192	-4.12418		182.556	-0.0223353		92.8192	-0.0223353
91.8289	-9.99494		93.3921	-9.99494		138.203	-3.94896		93.3921	-3.94896		183.658	-0.0381357		93.3921	-0.0381357
92.3797	-9.992		93.9651	-9.992		139.075	-3.77527		93.9651	-3.77527		184.76	-0.0596867		93.9651	-0.0596867
92.9305	-9.98813		94.538	-9.98813		139.946	-3.60335		94.538	-3.60335		185.863	-0.0876694		94.538	-0.0876694
93.4814	-9.98321		95.111	-9.98321		140.817	-3.43345		95.111	-3.43345		186.966	-0.122687		95.111	-0.122687
94.0323	-9.97714		95.684	-9.97714		141.686	-3.26581		95.684	-3.26581		188.07	-0.165266		95.684	-0.165266
94.5832	-9.96981		96.2569	-9.96981		142.554	-3.10068		96.2569	-3.10068		189.174	-0.215862		96.2569	-0.215862
95.1342	-9.96112		96.8299	-9.96112		143.421	-2.93827		96.8299	-2.93827		190.28	-0.274859		96.8299	-0.274859
95.6852	-9.95099		97.4028	-9.95099		144.286	-2.77881		97.4028	-2.77881		191.387	-0.342571		97.4028	-0.342571
96.2363	-9.93933		97.9758	-9.93933		145.15	-2.62252		97.9758	-2.62252		192.495	-0.419248		97.9758	-0.419248
96.7876	-9.92605		98.5487	-9.92605		146.013	-2.46961		98.5487	-2.46961		193.605	-0.505076		98.5487	-0.505076
97.3389	-9.91107		99.1217	-9.91107		146.873	-2.32028		99.1217	-2.32028		194.717	-0.600181		99.1217	-0.600181
97.8903	-9.89434		99.6947	-9.89434		147.733	-2.17473		99.6947	-2.17473		195.831	-0.704627		99.6947	-0.704627
98.4419	-9.87577		100.268	-9.87577		148.59	-2.03313		100.268	-2.03313		196.948	-0.818426		100.268	-0.818426
98.9937	-9.8553		100.841	-9.8553		149.446	-1.89567		100.841	-1.89567		198.067	-0.941534		100.841	-0.941534
99.5457	-9.83288		101.414	-9.83288		150.3	-1.7625		101.414	-1.7625		199.188	-1.07385		101.414	-1.07385
100.098	-9.80844		101.986	-9.80844		151.152	-1.63378		101.986	-1.63378		200.313	-1.21524		101.986	-1.21524
100.65	-9.78195		102.559	-9.78195		152.003	-1.50965		102.559	-1.50965		201.44	-1.36551		102.559	-1.36551
101.203	-9.75336		103.132	-9.75336		152.852	-1.39025		103.132	-1.39025		202.57	-1.52442		103.132	-1.52442
101.756	-9.72261		103.705	-9.72261		153.699	-1.27568		103.705	-1.27568		203.703	-1.6917		103.705	-1.6917
102.309	-9.68969		104.278	-9.68969		154.545	-1.16606		104.278	-1.16606		204.84	-1.86702		104.278	-1.86702
102.863	-9.65455		104.851	-9.65455		155.388	-1.06147		104.851	-1.06147		205.979	-2.05005		104.851	-2.05005
103.417	-9.61716		105.424	-9.61716		156.231	-0.961994		105.424	-0.961994		207.122	-2.24038		105.424	-2.24038
103.971	-9.57751		105.997	-9.57751		157.072	-0.867689		105.997	-0.867689		208.267	-2.4376		105.997	-2.4376
104.526	-9.53557		106.57	-9.53557		157.911	-0.778602		106.57	-0.778602		209.416	-2.64126		106.57	-2.64126
105.081	-9.49131		107.143	-9.49131		158.749	-0.694764		107.143	-0.694764		210.567	-2.85087		107.143	-2.85087
105.637	-9.44474		107.716	-9.44474		159.586	-0.616189		107.716	-0.616189		211.72	-3.06595		107.716	-3.06595
106.193	-9.39584		108.289	-9.39584		160.421	-0.542873		108.289	-0.542873		212.876	-3.28597		108.289	-3.28597
106.75	-9.3446		108.862	-9.3446		161.256	-0.474795		108.862	-0.474795		214.034	-3.51037		108.862	-3.51037
107.308	-9.29102		109.435	-9.29102		162.089	-0.411916		109.435	-0.411916		215.194	-3.7386		109.435	-3.7386
107.866	-9.2351		110.008	-9.2351		162.922	-0.354177		110.008	-0.354177		216.356	-3.97008		110.008	-3.97008
108.424	-9.17685		110.581	-9.17685		163.753	-0.301502		110.581	-0.301502		217.519	-4.20423		110.581	-4.20423
108.983	-9.11627		111.154	-9.11627		164.584	-0.253792		111.154	-0.253792		218.682	-4.44043		111.154	-4.44043
109.543	-9.05337		111.727	-9.05337		165.414	-0.21093		111.727	-0.21093		219.847	-4.67807		111.727	-4.67807
110.104	-8.98817		112.3	-8.98817		166.244	-0.172777		112.3	-0.172777		221.012	-4.91656		112.3	-4.91656
110.665	-8.92069		112.873	-8.92069		167.073	-0.139172		112.873	-0.139172		222.178	-5.15526		112.873	-5.15526
111.227	-8.85094		113.446	-8.85094		167.902	-0.109931		113.446	-0.109931		223.343	-5.39355		113.446	-5.39355
111.789	-8.77894		114.019	-8.77894		168.73	-0.0848487		114.019	-0.0848487		224.507	-5.63083		114.019	-5.63083
112.353	-8.70473		114.592	-8.70473		169.558	-0.0636963		114.592	-0.0636963		225.671	-5.86648		114.592	-5.86648
112.917	-8.62832		115.165	-8.62832		170.386	-0.0462202		115.165	-0.0462202		226.833	-6.09988		115.165	-6.09988
113.482	-8.54976		115.737	-8.54976		171.213	-0.0321426		115.737	-0.0321426		227.994	-6.33044		115.737	-6.33044
114.047	-8.46908		116.31	-8.46908		172.041	-0.0211606		116.31	-0.0211606		229.154	-6.55758		116.31	-6.55758
114.614	-8.3863		116.883	-8.3863		172.868	-0.0129457		116.883	-0.0129457		230.311	-6.78073		116.883	-6.78073
115.181	-8.30147		117.456	-8.30147		173.696	-0.00714307		117.456	-0.00714307		231.467	-6.99931		117.456	-6.99931
115.748	-8.21464		118.029	-8.21464		174.523	-0.00337099		118.029	-0.00337099		232.619	-7.2128		118.029	-7.2128
116.317	-8.12583		118.602	-8.12583		175.351	-0.00122045		118.602	-0.00122045		233.77	-7.42068		118.602	-7.42068
116.887	-8.03511		119.175	-8.03511		176.178	-0.000254425		119.175	-0.000254425		234.917	-7.62245		119.175	-7.62245
117.457	-7.94251		119.748	-7.94251		177.005	-7.34654e-06		119.748	-7.34654e-06		236.062	-7.81764		119.748	-7.81764
118.028	-7.84809		120.321	-7.84809		177.833	-1.52098e-05		120.321	-1.52098e-05		237.203	-8.00581		120.321	-8.00581
118.599	-7.7519		120.894	-7.7519		178.66	-0.000323548		120.894	-0.000323548		238.342	-8.18656		120.894	-8.18656
119.172	-7.65399		121.467	-7.65399		179.487	-0.0014087		121.467	-0.0014087		239.477	-8.3595		121.467	-8.3595
119.745	-7.55441		122.04	-7.55441		180.315	-0.00373273		122.04	-0.00373273		240.61	-8.52429		122.04	-8.52429
120.319	-7.45323		122.613	-7.45323		181.142	-0.00772926		122.613	-0.00772926		241.739	-8.68063		122.613	-8.68063
120.893	-7.35051		123.186	-7.35051		181.969	-0.013804		123.186	-0.013804		242.865	-8.82825		123.186	-8.82825
121.469	-7.2463		123.759	-7.2463		182.797	-0.0223353		123.759	-0.0223353		243.989	-8.96692		123.759	-8.96692
122.044	-7.14066		124.332	-7.14066		183.624	-0.0336748		124.332	-0.0336748		245.11	-9.09649		124.332	-9.09649
122.621	-7.03367		124.905	-7.03367		184.452	-0.048148		124.905	-0.048148		246.228	-9.2168		124.905	-9.2168
123.198	-6.92538		125.478	-6.92538		185.28	-0.0660546		125.478	-0.0660546		247.344	-9.32779		125.478	-9.32779
123.776	-6.81586		126.051	-6.81586		186.108	-0.0876694		126.051	-0.0876694		248.457	-9.42942		126.051	-9.42942
124.354	-6.70518		126.624	-6.70518		186.936	-0.113243		126.624	-0.113243		249.568	-9.52172		126.624	-9.52172
124.933	-6.59341		127.197	-6.59341		187.765	-0.143001		127.197	-0.143001		250.678	-9.60478		127.197	-9.60478
125.512	-6.48061		127.77	-6.48061		188.594	-0.177148		127.77	-0.177148		251.786	-9.67874		127.77	-9.67874
126.092	-6.36686		128.343	-6.36686		189.424	-0.215862		128.343	-0.215862		252.892	-9.7438		128.343	-9.7438
126.672	-6.25224		128.916	-6.25224		190.254	-0.259304		128.916	-0.259304		253.998	-9.80023		128.916	-9.80023
127.253	-6.13681		129.488	-6.13681		191.085	-0.307608		129.488	-0.307608		255.102	-9.84837		129.488	-9.84837
127.834	-6.02064		130.061	-6.02064		191.917	-0.360891		130.061	-0.360891		256.205	-9.88862		130.061	-9.88862
128.415	-5.90381		130.634	-5.90381		192.749	-0.419248		130.634	-0.419248		257.308	-9.92146		130.634	-9.92146
128.997	-5.7864		131.207	-5.7864		193.583	-0.482753		131.207	-0.482753		258.411	-9.94745		131.207	-9.94745
129.579	-5.66849		131.78	-5.66849		194.417	-0.551463		131.78	-0.551463		259.513	-9.96719		131.78	-9.96719
130.161	-5.55014		132.353	-5.55014		195.253	-0.625415		132.353	-0.625415		260.615	-9.98141		132.353	-9.98141
130.743	-5.43143		132.926	-5.43143		196.09	-0.704627		132.926	-0.704627		261.716	-9.99088		132.926	-9.99088
131.326	-5.31244		133.499	-5.31244		196.928	-0.789101		133.499	-0.789101		262.818	-9.99647		133.499	-9.99647
131.908	-5.19325		134.072	-5.19325		197.768	-0.878821		134.072	-0.878821		263.92	-9.99915		134.072	-9.99915
132.491	-5.07394		134.645	-5.07394		198.609	-0.973755		134.645	-0.973755		265.021	-9.99995		134.645	-9.99995
133.074	-4.95458		135.218	-4.95458		199.451	-1.07385		135.218	-1.07385		266.123	-9.99999		135.218	-9.99999
133.656	-4.83524		135.791	-4.83524		200.296	-1.17906		135.791	-1.17906		267.224	-9.99947		135.791	-9.99947
134.239	-4.71602		136.364	-4.71602		201.141	-1.28928		136.364	-1.28928		268.326	-9.99734		136.364	-9.99734
134.821	-4.59697		136.937	-4.59697		201.989	-1.40444		136.937	-1.40444		269.428	-9.99253		136.937	-9.99253
135.404	-4.47819		137.51	-4.47819		202.838	-1.52442		137.51	-1.52442		270.529	-9.98407		137.51	-9.98407
135.986	-4.35975		138.083	-4.35975		203.689	-1.64911		138.083	-1.64911		271.631	-9.97106		138.083	-9.97106
136.568	-4.24172		138.656	-4.24172		204.541	-1.77838		138.656	-1.77838		272.733	-9.9527		138.656	-9.9527
137.149	-4.12418		139.229	-4.12418		205.395	-1.91207		139.229	-1.91207		273.836	-9.92827		139.229	-9.92827
137.731	-4.00721		139.802	-4.00721		206.251	-2.05005		139.802	-2.05005		274.938	-9.89712		139.802	-9.89712
138.312	-3.89088		140.375	-3.89088		207.109	-2.19213		140.375	-2.19213		276.042	-9.85869		140.375	-9.85869
138.893	-3.77527		140.948	-3.77527		207.968	-2.33815		140.948	-2.33815		277.146	-9.81247		140.948	-9.81247
139.473	-3.66044		141.521	-3.66044		208.829	-2.48793		141.521	-2.48793		278.251	-9.75805		141.521	-9.75805
140.053	-3.54648		142.094	-3.54648		209.692	-2.64126		142.094	-2.64126		279.357	-9.69508		142.094	-9.69508
140.632	-3.43345		142.666	-3.43345		210.556	-2.79794		142.666	-2.79794		280.464	-9.62327		142.666	-9.62327
141.211	-3.32143		143.239	-3.32143		211.422	-2.95776		143.239	-2.95776		281.574	-9.5424		143.239	-9.5424
141.79	-3.21048		143.812	-3.21048		212.289	-3.12052		143.812	-3.12052		282.685	-9.45232		143.812	-9.45232
142.367	-3.10068		144.385	-3.10068		213.157	-3.28597		144.385	-3.28597		283.797	-9.35292		144.385	-9.35292
142.945	-2.99209		144.958	-2.99209		214.026	-3.45389		144.958	-3.45389		284.913	-9.24416		144.958	-9.24416
143.521	-2.88478		145.531	-2.88478		214.897	-3.62404		145.531	-3.62404		286.03	-9.12607		145.531	-9.12607
144.097	-2.77881		146.104	-2.77881		215.768	-3.79619		146.104	-3.79619		287.15	-8.99871		146.104	-8.99871
144.673	-2.67425		146.677	-2.67425		216.641	-3.97008		146.677	-3.97008		288.273	-8.8622		146.677	-8.8622
145.248	-2.57117		147.25	-2.57117		217.514	-4.14547		147.25	-4.14547		289.399	-8.71669		147.25	-8.71669
145.822	-2.46961		147.823	-2.46961		218.388	-4.32211		147.823	-4.32211		290.527	-8.56242		147.823	-8.56242
146.395	-2.36965		148.396	-2.36965		219.262	-4.49973		148.396	-4.49973		291.659	-8.39962		148.396	-8.39962
146.968	-2.27134		148.969	-2.27134		220.137	-4.67807		148.969	-4.67807		292.794	-8.2286		148.969	-8.2286
147.539	-2.17473		149.542	-2.17473		221.012	-4.85689		149.542	-4.85689		293.932	-8.04968		149.542	-8.04968
148.111	-2.07988		150.115	-2.07988		221.887	-5.03592		150.115	-5.03592		295.073	-7.86325		150.115	-7.86325
148.681	-1.98684		150.688	-1.98684		222.762	-5.21489		150.688	-5.21489		296.216	-7.66969		150.688	-7.66969
149.25	-1.89567		151.261	-1.89567		223.637	-5.39355		151.261	-5.39355		297.363	-7.46945		151.261	-7.46945
149.819	-1.8064		151.834	-1.8064		224.511	-5.57164		151.834	-5.57164		298.513	-7.26299		151.834	-7.26299
150.387	-1.71909		152.407	-1.71909		225.385	-5.7489		152.407	-5.7489		299.665	-7.0508		152.407	-7.0508
150.955	-1.63378		152.98	-1.63378		226.259	-5.92506		152.98	-5.92506		300.82	-6.83338		152.98	-6.83338
151.521	-1.55051		153.553	-1.55051		227.132	-6.09988		153.553	-6.09988		301.977	-6.61128		153.553	-6.61128
152.087	-1.46932		154.126	-1.46932		228.004	-6.2731		154.126	-6.2731		303.136	-6.38504		154.126	-6.38504
152.652	-1.39025		154.699	-1.39025		228.875	-6.44448		154.699	-6.44448		304.296	-6.15524		154.699	-6.15524
153.216	-1.31333		155.272	-1.31333		229.745	-6.61377		155.272	-6.61377		305.458	-5.92246		155.272	-5.92246
153.78	-1.23859		155.845	-1.23859		230.614	-6.78073		155.845	-6.78073		306.622	-5.6873		155.845	-5.6873
154.342	-1.16606		156.417	-1.16606		231.482	-6.94512		156.417	-6.94512		307.786	-5.45036		156.417	-5.45036
154.905	-1.09577		156.99	-1.09577		232.348	-7.10673		156.99	-7.10673		308.951	-5.21225		156.99	-5.21225
155.466	-1.02774		157.563	-1.02774		233.213	-7.26532		157.563	-7.26532		310.116	-4.97359		157.563	-4.97359
156.027	-0.961994		158.136	-0.961994		234.076	-7.42068		158.136	-7.42068		311.282	-4.73499		158.136	-4.73499
156.587	-0.898546		158.709	-0.898546		234.938	-7.5726		158.709	-7.5726		312.446	-4.49709		158.709	-4.49709
157.146	-0.837412		159.282	-0.837412		235.799	-7.72089		159.282	-7.72089		313.611	-4.26049		159.282	-4.26049
157.705	-0.778602		159.855	-0.778602		236.657	-7.86536		159.855	-7.86536		314.774	-4.0258		159.855	-4.0258
158.263	-0.722126		160.428	-0.722126		237.515	-8.00581		160.428	-8.00581		315.936	-3.79363		160.428	-3.79363
158.82	-0.667988		161.001	-0.667988		238.37	-8.14209		161.001	-8.14209		317.096	-3.56457		161.001	-3.56457
159.377	-0.616189		161.574	-0.616189		239.223	-8.27403		161.574	-8.27403		318.255	-3.3392		161.574	-3.3392
159.934	-0.566728		162.147	-0.566728		240.075	-8.40147		162.147	-8.40147		319.411	-3.11809		162.147	-3.11809
160.489	-0.5196		162.72	-0.5196		240.925	-8.52429		162.72	-8.52429		320.565	-2.90178		162.72	-2.90178
161.045	-0.474795		163.293	-0.474795		241.774	-8.64235		163.293	-8.64235		321.717	-2.69081		163.293	-2.69081
161.6	-0.432301		163.866	-0.432301		242.621	-8.75554		163.866	-8.75554		322.866	-2.48568		163.866	-2.48568
162.154	-0.392102		164.439	-0.392102		243.466	-8.86376		164.439	-8.86376		324.012	-2.28688		164.439	-2.28688
162.708	-0.354177		165.012	-0.354177		244.309	-8.96692		165.012	-8.96692		325.155	-2.09487		165.012	-2.09487
163.262	-0.318503		165.585	-0.318503		245.151	-9.06496		165.585	-9.06496		326.295	-1.91006		165.585	-1.91006
163.815	-0.285052		166.158	-0.285052		245.992	-9.15781		166.158	-9.15781		327.432	-1.73286		166.158	-1.73286
164.369	-0.253792		166.731	-0.253792		246.831	-9.24542		166.731	-9.24542		328.567	-1.56363		166.731	-1.56363
164.921	-0.224687		167.304	-0.224687		247.668	-9.32779		167.304	-9.32779		329.698	-1.4027		167.304	-1.4027
165.474	-0.197697		167.877	-0.197697		248.505	-9.40489		167.877	-9.40489		330.826	-1.25034		167.877	-1.25034
166.026	-0.172777		168.45	-0.172777		249.34	-9.47673		168.45	-9.47673		331.951	-1.10681		168.45	-1.10681
166.578	-0.149879		169.023	-0.149879		250.174	-9.54335		169.023	-9.54335		333.073	-0.972312		169.023	-0.972312
167.13	-0.128949		169.596	-0.128949		251.007	-9.60478		169.596	-9.60478		334.192	-0.846993		169.596	-0.846993
167.681	-0.109931		170.168	-0.109931		251.839	-9.66109		170.168	-9.66109		335.309	-0.730964		170.168	-0.730964
168.233	-0.092761		170.741	-0.092761		252.671	-9.71236		170.741	-9.71236		336.424	-0.624282		170.741	-0.624282
168.784	-0.0773733		171.314	-0.0773733		253.501	-9.7587		171.314	-9.7587		337.537	-0.52695		171.314	-0.52695
169.336	-0.0636963		171.887	-0.0636963		254.331	-9.80023		171.887	-9.80023		338.647	-0.438915		171.887	-0.438915
169.887	-0.0516537		172.46	-0.0516537		255.161	-9.83709		172.46	-9.83709		339.756	-0.360066		172.46	-0.360066
170.438	-0.0411645		173.033	-0.0411645		255.99	-9.86945		173.033	-9.86945		340.863	-0.290232		173.033	-0.290232
170.989	-0.0321426		173.606	-0.0321426		256.818	-9.89751		173.606	-9.89751		341.969	-0.22918		173.606	-0.22918
171.54	-0.0244971		174.179	-0.0244971		257.646	-9.92146		174.179	-9.92146		343.074	-0.176609		174.179	-0.176609
172.091	-0.0181318		174.752	-0.0181318		258.474	-9.94156		174.752	-9.94156		344.178	-0.132153		174.752	-0.132153
172.641	-0.0129457		175.325	-0.0129457		259.302	-9.95806		175.325	-9.95806		345.281	-0.0953744		175.325	-0.0953744
173.192	-0.00883226		175.898	-0.00883226		260.13	-9.97123		175.898	-9.97123		346.383	-0.0657631		175.898	-0.0657631
173.743	-0.00567972		176.471	-0.00567972		260.957	-9.98141		176.471	-9.98141		347.486	-0.0427345		176.471	-0.0427345
174.294	-0.00337099		177.044	-0.00337099		261.785	-9.98891		177.044	-9.98891		348.588	-0.0256265		177.044	-0.0256265
174.845	-0.00178353		177.617	-0.00178353		262.612	-9.9941		177.617	-9.9941		349.689	-0.0136971		177.617	-0.0136971
175.396	-0.00078923		178.19	-0.00078923		263.44	-9.99738		178.19	-9.99738		350.791	-0.00612222		178.19	-0.00612222
175.946	-0.000254425		178.763	-0.000254425		264.267	-9.99915		178.763	-9.99915		351.893	-0.00199326		178.763	-0.00199326
176.497	-3.97529e-05		179.336	-3.97529e-05		265.094	-9.99987		179.336	-9.99987		352.994	-0.000314495		179.336	-0.000314495
177.048	-1.04074e-07		179.909	-1.04074e-07		265.922	-10		179.909	-10		354.096	-8.31328e-07		179.909	-8.31328e-07
177.599	-1.52098e-05		180.482	-1.52098e-05		266.749	-9.99995		180.482	-9.99995		355.198	-0.0001207		180.482	-0.0001207
178.15	-0.000158106		181.055	-0.000158106		267.576	-9.99947		181.055	-9.99947		356.299	-0.00124254		181.055	-0.00124254
178.7	-0.000575541		181.628	-0.000575541		268.404	-9.99808		181.628	-9.99808		357.401	-0.00447875		181.628	-0.00447875
179.251	-0.0014087		182.201	-0.0014087		269.231	-9.99533		182.201	-9.99533		358.503	-0.0108532		182.201	-0.0108532
179.802	-0.00279305		182.774	-0.00279305		270.058	-9.99079		182.774	-9.99079		359.604	-0.0213022		182.774	-0.0213022
180.353	-0.00485847		183.346	-0.00485847		270.886	-9.98407		183.346	-9.98407		360.706	-0.0366762		183.346	-0.0366762
180.904	-0.00772926		183.919	-0.00772926		271.713	-9.97478		183.919	-9.97478		361.808	-0.0577434		183.919	-0.0577434
181.455	-0.0115243		184.492	-0.0115243		272.541	-9.9626		184.492	-9.9626		362.911	-0.0851908		184.492	-0.0851908
182.005	-0.0163569		185.065	-0.0163569		273.369	-9.94719		185.065	-9.94719		364.014	-0.119628		185.065	-0.119628
182.556	-0.0223353		185.638	-0.0223353		274.197	-9.92827		185.638	-9.92827		365.117	-0.161587		185.638	-0.161587
183.107	-0.0295623		186.211	-0.0295623		275.025	-9.90557		186.211	-9.90557		366.222	-0.21153		186.211	-0.21153
183.658	-0.0381357		186.784	-0.0381357		275.853	-9.87885		186.784	-9.87885		367.327	-0.269845		186.784	-0.269845
184.209	-0.048148		187.357	-0.048148		276.682	-9.84788		187.357	-9.84788		368.434	-0.336853		187.357	-0.336853
184.76	-0.0596867		187.93	-0.0596867		277.511	-9.81247		187.93	-9.81247		369.542	-0.412809		187.93	-0.412809
185.312	-0.0728346		188.503	-0.0728346		278.341	-9.77245		188.503	-9.77245		370.652	-0.497903		188.503	-0.497903
185.863	-0.0876694		189.076	-0.0876694		279.171	-9.72765		189.076	-9.72765		371.764	-0.592265		189.076	-0.592265
186.414	-0.104264		189.649	-0.104264		280.003	-9.67797		189.649	-9.67797		372.878	-0.695967		189.649	-0.695967
186.966	-0.122687		190.222	-0.122687		280.834	-9.62327		190.222	-9.62327		373.994	-0.809022		190.222	-0.809022
187.518	-0.143001		190.795	-0.143001		281.667	-9.56348		190.795	-9.56348		375.113	-0.931391		190.795	-0.931391
188.07	-0.165266		191.368	-0.165266		282.501	-9.49852		191.368	-9.49852		376.234	-1.06298		191.368	-1.06298
188.622	-0.189537		191.941	-0.189537		283.336	-9.42834		191.941	-9.42834		377.359	-1.20366		191.941	-1.20366
189.174	-0.215862		192.514	-0.215862		284.172	-9.35292		192.514	-9.35292		378.486	-1.35323		192.514	-1.35323
189.727	-0.244289		193.087	-0.244289		285.009	-9.27223		193.087	-9.27223		379.616	-1.51146		193.087	-1.51146
190.28	-0.274859		193.66	-0.274859		285.848	-9.18628		193.66	-9.18628		380.749	-1.67808		193.66	-1.67808
190.833	-0.307608		194.233	-0.307608		286.688	-9.0951		194.233	-9.0951		381.885	-1.85278		194.233	-1.85278
191.387	-0.342571		194.806	-0.342571		287.529	-8.99871		194.806	-8.99871		383.024	-2.0352		194.806	-2.0352
191.941	-0.379776		195.379	-0.379776		288.372	-8.89717		195.379	-8.89717		384.166	-2.22496		195.379	-2.22496
192.495	-0.419248		195.952	-0.419248		289.217	-8.79056		195.952	-8.79056		385.312	-2.42165		195.952	-2.42165
193.05	-0.461009		196.525	-0.461009		290.063	-8.67894		196.525	-8.67894		386.46	-2.62481		196.525	-2.62481
193.605	-0.505076		197.097	-0.505076		290.911	-8.56242		197.097	-8.56242		387.611	-2.83398		197.097	-2.83398
194.161	-0.551463		197.67	-0.551463		291.761	-8.4411		197.67	-8.4411		388.764	-3.04864		197.67	-3.04864
194.717	-0.600181		198.243	-0.600181		292.612	-8.31512		198.243	-8.31512		389.92	-3.26828		198.243	-3.26828
195.274	-0.651234		198.816	-0.651234		293.465	-8.1846		198.816	-8.1846		391.078	-3.49235		198.816	-3.49235
195.831	-0.704627		199.389	-0.704627		294.32	-8.04968		199.389	-8.04968		392.237	-3.7203		199.389	-3.7203
196.389	-0.760359		199.962	-0.760359		295.176	-7.91054		199.962	-7.91054		393.399	-3.95155		199.962	-3.95155
196.948	-0.818426		200.535	-0.818426		296.034	-7.76734		200.535	-7.76734		394.562	-4.1855		200.535	-4.1855
197.507	-0.878821		201.108	-0.878821		296.894	-7.62024		201.108	-7.62024		395.725	-4.42156		201.108	-4.42156
198.066	-0.941534		201.681	-0.941534		297.756	-7.46945		201.681	-7.46945		396.89	-4.65911		201.681	-4.65911
198.627	-1.00655		202.254	-1.00655		298.619	-7.31516		202.254	-7.31516		398.055	-4.89755		202.254	-4.89755
199.188	-1.07385		202.827	-1.07385		299.483	-7.15758		202.827	-7.15758		399.221	-5.13626		202.827	-5.13626
199.75	-1.14343		203.4	-1.14343		300.349	-6.99691		203.4	-6.99691		400.386	-5.37461		203.4	-5.37461
200.312	-1.21524		203.973	-1.21524		301.216	-6.83338		203.973	-6.83338		401.55	-5.61199		203.973	-5.61199
200.876	-1.28928		204.546	-1.28928		302.085	-6.66721		204.546	-6.66721		402.714	-5.84778		204.546	-5.84778
201.44	-1.36551		205.119	-1.36551		302.955	-6.49864		205.119	-6.49864		403.877	-6.08139		205.119	-6.08139
202.004	-1.4439		205.692	-1.4439		303.825	-6.3279		205.692	-6.3279		405.038	-6.3122		205.692	-6.3122
202.57	-1.52442		206.265	-1.52442		304.697	-6.15524		206.265	-6.15524		406.197	-6.53964		206.265	-6.53964
203.136	-1.60703		206.838	-1.60703		305.57	-5.9809		206.838	-5.9809		407.355	-6.76312		206.838	-6.76312
203.703	-1.6917		207.411	-1.6917		306.443	-5.80514		207.411	-5.80514		408.51	-6.98208		207.411	-6.98208
204.271	-1.77838		207.984	-1.77838		307.317	-5.62821		207.984	-5.62821		409.663	-7.196		207.984	-7.196
204.84	-1.86702		208.557	-1.86702		308.192	-5.45036		208.557	-5.45036		410.814	-7.40434		208.557	-7.40434
205.409	-1.9576		209.13	-1.9576		309.066	-5.27185		209.13	-5.27185		411.961	-7.60662		209.13	-7.60662
205.979	-2.05005		209.703	-2.05005		309.941	-5.09295		209.703	-5.09295		413.106	-7.80235		209.703	-7.80235
206.55	-2.14432		210.276	-2.14432		310.816	-4.91391		210.276	-4.91391		414.248	-7.9911		210.276	-7.9911
207.122	-2.24038		210.848	-2.24038		311.691	-4.73499		210.848	-4.73499		415.387	-8.17245		210.848	-8.17245
207.694	-2.33815		211.421	-2.33815		312.566	-4.55647		211.421	-4.55647		416.523	-8.34602		211.421	-8.34602
208.267	-2.4376		211.994	-2.4376		313.441	-4.37859		211.994	-4.37859		417.655	-8.51147		211.994	-8.51147
208.841	-2.53865		212.567	-2.53865		314.315	-4.20161		212.567	-4.20161		418.785	-8.66849		212.567	-8.66849
209.415	-2.64126		213.14	-2.64126		315.188	-4.0258		213.14	-4.0258		419.911	-8.81682		213.14	-8.81682
209.991	-2.74535		213.713	-2.74535		316.061	-3.8514		213.713	-3.8514		421.035	-8.95621		213.713	-8.95621
210.566	-2.85087		214.286	-2.85087		316.932	-3.67867		214.286	-3.67867		422.156	-9.08651		214.286	-9.08651
211.143	-2.95776		214.859	-2.95776		317.803	-3.50786		214.859	-3.50786		423.275	-9.20756		214.859	-9.20756
211.72	-3.06595		215.432	-3.06595		318.673	-3.3392		215.432	-3.3392		424.39	-9.31929		215.432	-9.31929
212.298	-3.17538		216.005	-3.17538		319.542	-3.17293		216.005	-3.17293		425.504	-9.42167		216.005	-9.42167
212.876	-3.28597		216.578	-3.28597		320.409	-3.0093		216.578	-3.0093		426.616	-9.51471		216.578	-9.51471
213.455	-3.39766		217.151	-3.39766		321.275	-2.84852		217.151	-2.84852		427.725	-9.5985		217.151	-9.5985
214.034	-3.51037		217.724	-3.51037		322.14	-2.69081		217.724	-2.69081		428.833	-9.67318		217.724	-9.67318
214.614	-3.62404		218.297	-3.62404		323.003	-2.53639		218.297	-2.53639		429.94	-9.73894		218.297	-9.73894
215.194	-3.7386		218.87	-3.7386		323.864	-2.38546		218.87	-2.38546		431.045	-9.79605		218.87	-9.79605
215.775	-3.85397		219.443	-3.85397		324.724	-2.23823		219.443	-2.23823		432.15	-9.84483		219.443	-9.84483
216.356	-3.97008		220.016	-3.97008		325.582	-2.09487		220.016	-2.09487		433.253	-9.8857		220.016	-9.8857
216.937	-4.08686		220.589	-4.08686		326.439	-1.95557		220.589	-1.95557		434.356	-9.91911		220.589	-9.91911
217.518	-4.20423		221.162	-4.20423		327.294	-1.82049		221.162	-1.82049		435.459	-9.94561		221.162	-9.94561
218.1	-4.32211		221.735	-4.32211		328.147	-1.6898		221.735	-1.6898		436.561	-9.96583		221.735	-9.96583
218.682	-4.44043		222.308	-4.44043		328.998	-1.56363		222.308	-1.56363		437.663	-9.98046		222.308	-9.98046
219.265	-4.55911		222.881	-4.55911		329.848	-1.44214		222.881	-1.44214		438.764	-9.99028		222.881	-9.99028
219.847	-4.67807		223.454	-4.67807		330.696	-1.32543		223.454	-1.32543		439.866	-9.99615		223.454	-9.99615
220.43	-4.79725		224.026	-4.79725		331.542	-1.21363		224.026	-1.21363		440.968	-9.99902		224.026	-9.99902
221.012	-4.91656		224.599	-4.91656		332.387	-1.10681		224.599	-1.10681		442.069	-9.99993		224.599	-9.99993
221.595	-5.03592		225.172	-5.03592		333.23	-1.00508		225.172	-1.00508		443.171	-9.99999		225.172	-9.99999
222.178	-5.15526		225.745	-5.15526		334.071	-0.908497		225.745	-0.908497		444.272	-9.99956		225.745	-9.99956
222.76	-5.27449		226.318	-5.27449		334.911	-0.817112		226.318	-0.817112		445.374	-9.99759		226.318	-9.99759
223.343	-5.39355		226.891	-5.39355		335.75	-0.730964		226.891	-0.730964		446.476	-9.99304		226.891	-9.99304
223.925	-5.51236		227.464	-5.51236		336.587	-0.650075		227.464	-0.650075		447.577	-9.9849		227.464	-9.9849
224.507	-5.63083		228.037	-5.63083		337.423	-0.574449		228.037	-0.574449		448.679	-9.97228		228.037	-9.97228
225.089	-5.7489		228.61	-5.7489		338.258	-0.504073		228.61	-0.504073		449.781	-9.95438		228.61	-9.95438
225.671	-5.86648		229.183	-5.86648		339.092	-0.438915		229.183	-0.438915		450.883	-9.93046		229.183	-9.93046
226.252	-5.9835		229.756	-5.9835		339.925	-0.378925		229.756	-0.378925		451.986	-9.89986		229.756	-9.89986
226.833	-6.09988		230.329	-6.09988		340.757	-0.324035		230.329	-0.324035		453.089	-9.86203		230.329	-9.86203
227.414	-6.21555		230.902	-6.21555		341.588	-0.274157		230.902	-0.274157		454.193	-9.81645		230.902	-9.81645
227.995	-6.33044		231.475	-6.33044		342.418	-0.22918		231.475	-0.22918		455.298	-9.7627		231.475	-9.7627
228.575	-6.44448		232.048	-6.44448		343.248	-0.188976		232.048	-0.188976		456.404	-9.70042		232.048	-9.70042
229.154	-6.55758		232.621	-6.55758		344.078	-0.153393		232.621	-0.153393		457.512	-9.62932		232.621	-9.62932
229.733	-6.66969		233.194	-6.66969		344.906	-0.122257		233.194	-0.122257		458.621	-9.54918		233.194	-9.54918
230.311	-6.78073		233.767	-6.78073		345.735	-0.0953744		233.767	-0.0953744		459.732	-9.45983		233.767	-9.45983
230.889	-6.89062		234.34	-6.89062		346.563	-0.0725247		234.34	-0.0725247		460.844	-9.36118		234.34	-9.36118
231.467	-6.99931		234.913	-6.99931		347.391	-0.0534655		234.913	-0.0534655		461.959	-9.25317		234.913	-9.25317
232.043	-7.10673		235.486	-7.10673		348.219	-0.03793		235.486	-0.03793		463.077	-9.13582		235.486	-9.13582
232.619	-7.2128		236.059	-7.2128		349.046	-0.0256265		236.059	-0.0256265		464.197	-9.00919		236.059	-9.00919
233.195	-7.31747		236.632	-7.31747		349.874	-0.0162375		236.632	-0.0162375		465.319	-8.8734		236.632	-8.8734
233.77	-7.42068		237.205	-7.42068		350.701	-0.0094201		237.205	-0.0094201		466.445	-8.72861		237.205	-8.72861
234.344	-7.52236		237.777	-7.52236		351.529	-0.00480432		237.777	-0.00480432		467.573	-8.57502		237.777	-8.57502
234.917	-7.62245		238.35	-7.62245		352.356	-0.00199326		238.35	-0.00199326		468.705	-8.41289		238.35	-8.41289
235.49	-7.72089		238.923	-7.72089		353.183	-0.000562271		238.923	-0.000562271		469.839	-8.24251		238.923	-8.24251
236.062	-7.81764		239.496	-7.81764		354.011	-5.84019e-05		239.496	-5.84019e-05		470.977	-8.06421		239.496	-8.06421
236.633	-7.91263		240.069	-7.91263		354.838	-1.53921e-07		240.069	-1.53921e-07		472.117	-7.87836		240.069	-7.87836
237.203	-8.00581		240.642	-8.00581		355.665	-0.0001207		240.642	-0.0001207		473.261	-7.68536		240.642	-7.68536
237.773	-8.09714		241.215	-8.09714		356.493	-0.000805814		241.215	-0.000805814		474.408	-7.48563		241.215	-7.48563
238.342	-8.18656		241.788	-8.18656		357.32	-0.00253027		241.788	-0.00253027		475.557	-7.27965		241.788	-7.27965
238.91	-8.27403		242.361	-8.27403		358.147	-0.00574011		242.361	-0.00574011		476.709	-7.06789		242.361	-7.06789
239.477	-8.3595		242.934	-8.3595		358.975	-0.0108532		242.934	-0.0108532		477.863	-6.85087		242.934	-6.85087
240.044	-8.44293		243.507	-8.44293		359.802	-0.01826		243.507	-0.01826		479.02	-6.62912		243.507	-6.62912
240.61	-8.52429		244.08	-8.52429		360.63	-0.0283236		244.08	-0.0283236		480.179	-6.4032		244.08	-6.4032
241.175	-8.60353		244.653	-8.60353		361.457	-0.0413811		244.653	-0.0413811		481.339	-6.17366		244.653	-6.17366
241.739	-8.68063		245.226	-8.68063		362.285	-0.0577434		245.226	-0.0577434		482.502	-5.94109		245.226	-5.94109
242.303	-8.75554		245.799	-8.75554		363.113	-0.0776961		245.799	-0.0776961		483.665	-5.7061		245.799	-5.7061
242.866	-8.82825		246.372	-8.82825		363.941	-0.1015		246.372	-0.1015		484.829	-5.46927		246.372	-5.46927
243.428	-8.89872		246.945	-8.89872		364.77	-0.129393		246.945	-0.129393		485.994	-5.23124		246.945	-5.23124
243.989	-8.96692		247.518	-8.96692		365.599	-0.161587		247.518	-0.161587		487.159	-4.9926		247.518	-4.9926
244.55	-9.03285		248.091	-9.03285		366.428	-0.198274		248.091	-0.198274		488.325	-4.75398		248.091	-4.75398
245.11	-9.09649		248.664	-9.09649		367.258	-0.239619		248.664	-0.239619		489.489	-4.516		248.664	-4.516
245.669	-9.15781		249.237	-9.15781		368.089	-0.285771		249.237	-0.285771		490.654	-4.27927		249.237	-4.27927
246.228	-9.2168		249.81	-9.2168		368.92	-0.336853		249.81	-0.336853		491.817	-4.04441		249.81	-4.04441
246.786	-9.27346		250.383	-9.27346		369.752	-0.392969		250.383	-0.392969		492.979	-3.81201		250.383	-3.81201
247.344	-9.32779		250.956	-9.32779		370.585	-0.454204		250.956	-0.454204		494.139	-3.58268		250.956	-3.58268
247.901	-9.37977		251.528	-9.37977		371.419	-0.520621		251.528	-0.520621		495.298	-3.357		251.528	-3.357
248.457	-9.42942		252.101	-9.42942		372.255	-0.592265		252.101	-0.592265		496.455	-3.13552		252.101	-3.13552
249.013	-9.47673		252.674	-9.47673		373.091	-0.669164		252.674	-0.669164		497.609	-2.91882		252.674	-2.91882
249.568	-9.52172		253.247	-9.52172		373.929	-0.751327		253.247	-0.751327		498.761	-2.7074		253.247	-2.7074
250.123	-9.5644		253.82	-9.5644		374.768	-0.838744		253.82	-0.838744		499.91	-2.50179		253.82	-2.50179
250.678	-9.60478		254.393	-9.60478		375.608	-0.931391		254.393	-0.931391		501.056	-2.30247		254.393	-2.30247
251.232	-9.64289		254.966	-9.64289		376.45	-1.02923		254.966	-1.02923		502.2	-2.1099		254.966	-2.1099
251.786	-9.67874		255.539	-9.67874		377.293	-1.1322		255.539	-1.1322		503.34	-1.92451		255.539	-1.92451
252.339	-9.71236		256.112	-9.71236		378.138	-1.24022		256.112	-1.24022		504.478	-1.74669		256.112	-1.74669
252.892	-9.7438		256.685	-9.7438		378.985	-1.35323		256.685	-1.35323		505.612	-1.57681		256.685	-1.57681
253.445	-9.77307		257.258	-9.77307		379.833	-1.4711		257.258	-1.4711		506.743	-1.4152		257.258	-1.4152
253.998	-9.80023		257.831	-9.80023		380.683	-1.59374		257.831	-1.59374		507.872	-1.26216		257.831	-1.26216
254.55	-9.82531		258.404	-9.82531		381.535	-1.72101		258.404	-1.72101		508.997	-1.11792		258.404	-1.11792
255.102	-9.84837		258.977	-9.84837		382.389	-1.85278		258.977	-1.85278		510.119	-0.982688		258.977	-0.982688
255.654	-9.86945		259.55	-9.86945		383.244	-1.98889		259.55	-1.98889		511.239	-0.856633		259.55	-0.856633
256.205	-9.88862		260.123	-9.88862		384.101	-2.12919		260.123	-2.12919		512.356	-0.739862		260.123	-0.739862
256.757	-9.90594		260.696	-9.90594		384.96	-2.2735		260.696	-2.2735		513.471	-0.632435		260.696	-0.632435
257.308	-9.92146		261.269	-9.92146		385.82	-2.42165		261.269	-2.42165		514.584	-0.534359		261.269	-0.534359
257.86	-9.93528		261.842	-9.93528		386.682	-2.57344		261.842	-2.57344		515.694	-0.445587		261.842	-0.445587
258.411	-9.94745		262.415	-9.94745		387.545	-2.72867		262.415	-2.72867		516.803	-0.366012		262.415	-0.366012
258.962	-9.95806		262.988	-9.95806		388.41	-2.88715		262.988	-2.88715		517.911	-0.295468		262.988	-0.295468
259.513	-9.96719		263.561	-9.96719		389.276	-3.04864		263.561	-3.04864		519.017	-0.233727		263.561	-0.233727
260.064	-9.97494		264.134	-9.97494		390.144	-3.21293		264.134	-3.21293		520.122	-0.180493		264.134	-0.180493
260.615	-9.98141		264.707	-9.98141		391.013	-3.3798		264.707	-3.3798		521.225	-0.135406		264.707	-0.135406
261.165	-9.98668		265.279	-9.98668		391.883	-3.549		265.279	-3.549		522.329	-0.0980334		265.279	-0.0980334
261.716	-9.99088		265.852	-9.99088		392.754	-3.7203		265.852	-3.7203		523.431	-0.0678717		265.852	-0.0678717
262.267	-9.9941		266.425	-9.9941		393.626	-3.89346		266.425	-3.89346		524.534	-0.0443421		266.425	-0.0443421
262.818	-9.99647		266.998	-9.99647		394.499	-4.06822		266.998	-4.06822		525.636	-0.0267887		266.998	-0.0267887
263.369	-9.99811		267.571	-9.99811		395.373	-4.24434		267.571	-4.24434		526.737	-0.0144761		267.571	-0.0144761
263.92	-9.99915		268.144	-9.99915		396.247	-4.42156		268.144	-4.42156		527.839	-0.00658662		268.144	-0.00658662
264.47	-9.99972		268.717	-9.99972		397.121	-4.59962		268.717	-4.59962		528.941	-0.00221858		268.717	-0.00221858
265.021	-9.99995		269.29	-9.99995		397.996	-4.77826		269.29	-4.77826		530.042	-0.000383269		269.29	-0.000383269
265.572	-10		269.863	-10		398.871	-4.95723		269.863	-4.95723		531.144	-2.80146e-06		269.863	-2.80146e-06
266.123	-9.99999		270.436	-9.99999		399.746	-5.13626		270.436	-5.13626		532.246	-8.9686e-05		270.436	-8.9686e-05
266.674	-9.99986		271.009	-9.99986		400.621	-5.31509		271.009	-5.31509		533.347	-0.00108984		271.009	-0.00108984
267.224	-9.99947		271.582	-9.99947		401.496	-5.49346		271.582	-5.49346		534.449	-0.00411898		271.582	-0.00411898
267.775	-9.99868		272.155	-9.99868		402.37	-5.67111		272.155	-5.67111		535.55	-0.0102081		272.155	-0.0102081
268.326	-9.99734		272.728	-9.99734		403.244	-5.84778		272.728	-5.84778		536.652	-0.0203003		272.728	-0.0203003
268.877	-9.99533		273.301	-9.99533		404.117	-6.02323		273.301	-6.02323		537.754	-0.035253		273.301	-0.035253
269.428	-9.99253		273.874	-9.99253		404.989	-6.19718		273.874	-6.19718		538.856	-0.0558405		273.874	-0.0558405
269.979	-9.98881		274.447	-9.98881		405.861	-6.3694		274.447	-6.3694		539.959	-0.0827565		274.447	-0.0827565
270.529	-9.98407		275.02	-9.98407		406.732	-6.53964		275.02	-6.53964		541.062	-0.116616		275.02	-0.116616
271.08	-9.97819		275.593	-9.97819		407.601	-6.70765		275.593	-6.70765		542.165	-0.157959		275.593	-0.157959
271.631	-9.97106		276.166	-9.97106		408.469	-6.8732		276.166	-6.8732		543.27	-0.207251		276.166	-0.207251
272.182	-9.9626		276.739	-9.9626		409.336	-7.03606		276.739	-7.03606		544.375	-0.264887		276.739	-0.264887
272.733	-9.9527		277.312	-9.9527		410.202	-7.196		277.312	-7.196		545.482	-0.331192		277.312	-0.331192
273.284	-9.94129		277.885	-9.94129		411.066	-7.35281		277.885	-7.35281		546.59	-0.406427		277.885	-0.406427
273.835	-9.92827		278.457	-9.92827		411.929	-7.50627		278.457	-7.50627		547.7	-0.490788		278.457	-0.490788
274.387	-9.91358		279.03	-9.91358		412.79	-7.65618		279.03	-7.65618		548.811	-0.584409		279.03	-0.584409
274.938	-9.89712		279.603	-9.89712		413.649	-7.80235		279.603	-7.80235		549.925	-0.687366		279.603	-0.687366
275.49	-9.87885		280.176	-9.87885		414.507	-7.94459		280.176	-7.94459		551.041	-0.799677		280.176	-0.799677
276.042	-9.85869		280.749	-9.85869		415.363	-8.08272		280.749	-8.08272		552.16	-0.921307		280.749	-0.921307
276.593	-9.83658		281.322	-9.83658		416.217	-8.21659		281.322	-8.21659		553.281	-1.05217		281.322	-1.05217
277.146	-9.81247		281.895	-9.81247		417.07	-8.34602		281.895	-8.34602		554.405	-1.19213		281.895	-1.19213
277.698	-9.78631		282.468	-9.78631		417.921	-8.47089		282.468	-8.47089		555.532	-1.34099		282.468	-1.34099
278.251	-9.75805		283.041	-9.75805		418.77	-8.59106		283.041	-8.59106		556.661	-1.49855		283.041	-1.49855
278.804	-9.72765		283.614	-9.72765		419.618	-8.7064		283.614	-8.7064		557.794	-1.66451		283.614	-1.66451
279.357	-9.69508		284.187	-9.69508		420.463	-8.81682		284.187	-8.81682		558.93	-1.83858		284.187	-1.83858
279.91	-9.6603		284.76	-9.6603		421.308	-8.92221		284.76	-8.92221		560.069	-2.0204		284.76	-2.0204
280.464	-9.62327		285.333	-9.62327		422.15	-9.02251		285.333	-9.02251		561.211	-2.20959		285.333	-2.20959
281.019	-9.58398		285.906	-9.58398		422.991	-9.11764		285.906	-9.11764		562.356	-2.40574		285.906	-2.40574
281.573	-9.5424		286.479	-9.5424		423.831	-9.20756		286.479	-9.20756		563.504	-2.60841		286.479	-2.60841
282.129	-9.49852		287.052	-9.49852		424.669	-9.29224		287.052	-9.29224		564.655	-2.81711		287.052	-2.81711
282.684	-9.45232		287.625	-9.45232		425.506	-9.37165		287.625	-9.37165		565.808	-3.03135		287.625	-3.03135
283.241	-9.40378		288.198	-9.40378		426.342	-9.4458		288.198	-9.4458		566.963	-3.25062		288.198	-3.25062
283.797	-9.35292		288.771	-9.35292		427.176	-9.51471		288.771	-9.51471		568.121	-3.47436		288.771	-3.47436
284.355	-9.29971		289.344	-9.29971		428.01	-9.57842		289.344	-9.57842		569.281	-3.70202		289.344	-3.70202
284.912	-9.24416		289.917	-9.24416		428.843	-9.63697		289.917	-9.63697		570.442	-3.93302		289.917	-3.93302
285.471	-9.18628		290.49	-9.18628		429.674	-9.69044		290.49	-9.69044		571.605	-4.16678		290.49	-4.16678
286.03	-9.12607		291.063	-9.12607		430.505	-9.73894		291.063	-9.73894		572.768	-4.40269		291.063	-4.40269
286.59	-9.06354		291.636	-9.06354		431.336	-9.78256		291.636	-9.78256		573.933	-4.64015		291.636	-4.64015
287.15	-8.99871		292.208	-8.99871		432.165	-9.82146		292.208	-9.82146		575.098	-4.87855		292.208	-4.87855
287.711	-8.93159		292.781	-8.93159		432.994	-9.85577		292.781	-9.85577		576.263	-5.11725		292.781	-5.11725
288.273	-8.8622		293.354	-8.8622		433.823	-9.8857		293.354	-9.8857		577.429	-5.35565		293.354	-5.35565
288.835	-8.79056		293.927	-8.79056		434.651	-9.91143		293.927	-9.91143		578.593	-5.59314		293.927	-5.59314
289.399	-8.71669		294.5	-8.71669		435.48	-9.93319		294.5	-9.93319		579.757	-5.82908		294.5	-5.82908
289.963	-8.64064		295.073	-8.64064		436.307	-9.95123		295.073	-9.95123		580.92	-6.06288		295.073	-6.06288
290.527	-8.56242		295.646	-8.56242		437.135	-9.96583		295.646	-9.96583		582.081	-6.29394		295.646	-6.29394
291.093	-8.48207		296.219	-8.48207		437.963	-9.97728		296.219	-9.97728		583.241	-6.52166		296.219	-6.52166
291.659	-8.39962		296.792	-8.39962		438.79	-9.98592		296.792	-9.98592		584.399	-6.74548		296.792	-6.74548
292.226	-8.31512		297.365	-8.31512		439.617	-9.99208		297.365	-9.99208		585.554	-6.96483		297.365	-6.96483
292.794	-8.2286		297.938	-8.2286		440.445	-9.99615		297.938	-9.99615		586.707	-7.17916		297.938	-7.17916
293.362	-8.14011		298.511	-8.14011		441.272	-9.99853		298.511	-9.99853		587.858	-7.38797		298.511	-7.38797
293.932	-8.04968		299.084	-8.04968		442.1	-9.99965		299.084	-9.99965		589.006	-7.59074		299.084	-7.59074
294.502	-7.95738		299.657	-7.95738		442.927	-9.99998		299.657	-9.99998		590.151	-7.78701		299.657	-7.78701
295.072	-7.86325		300.23	-7.86325		443.754	-9.99999		300.23	-9.99999		591.293	-7.97633		300.23	-7.97633
295.644	-7.76734		300.803	-7.76734		444.582	-9.99977		300.803	-9.99977		592.432	-8.15829		300.803	-8.15829
296.216	-7.66969		301.376	-7.66969		445.409	-9.99884		301.376	-9.99884		593.568	-8.33249		301.376	-8.33249
296.789	-7.57038		301.949	-7.57038		446.236	-9.99674		301.949	-9.99674		594.701	-8.4986		301.949	-8.4986
297.363	-7.46945		302.522	-7.46945		447.064	-9.99304		302.522	-9.99304		595.831	-8.65631		302.522	-8.65631
297.938	-7.36697		303.095	-7.36697		447.891	-9.98732		303.095	-9.98732		596.958	-8.80533		303.095	-8.80533
298.513	-7.26299		303.668	-7.26299		448.719	-9.9792		303.668	-9.9792		598.082	-8.94544		303.668	-8.94544
299.088	-7.15758		304.241	-7.15758		449.546	-9.96833		304.241	-9.96833		599.203	-9.07647		304.241	-9.07647
299.665	-7.0508		304.814	-7.0508		450.374	-9.95438		304.814	-9.95438		600.321	-9.19826		304.814	-9.19826
300.242	-6.94271		305.387	-6.94271		451.202	-9.93704		305.387	-9.93704		601.437	-9.31074		305.387	-9.31074
300.82	-6.83338		305.959	-6.83338		452.03	-9.91603		305.959	-9.91603		602.551	-9.41386		305.959	-9.41386
301.398	-6.72288		306.532	-6.72288		452.858	-9.8911		306.532	-9.8911		603.663	-9.50764		306.532	-9.50764
301.976	-6.61128		307.105	-6.61128		453.687	-9.86203		307.105	-9.86203		604.773	-9.59217		307.105	-9.59217
302.556	-6.49864		307.678	-6.49864		454.516	-9.82859		307.678	-9.82859		605.881	-9.66756		307.678	-9.66756
303.135	-6.38504		308.251	-6.38504		455.345	-9.79062		308.251	-9.79062		606.988	-9.73402		308.251	-9.73402
303.716	-6.27055		308.824	-6.27055		456.175	-9.74794		308.824	-9.74794		608.093	-9.79181		308.824	-9.79181
304.296	-6.15524		309.397	-6.15524		457.006	-9.70042		309.397	-9.70042		609.198	-9.84124		309.397	-9.84124
304.877	-6.03919		309.97	-6.03919		457.838	-9.64793		309.97	-9.64793		610.301	-9.88272		309.97	-9.88272
305.458	-5.92246		310.543	-5.92246		458.67	-9.59039		310.543	-9.59039		611.404	-9.91671		310.543	-9.91671
306.04	-5.80514		311.116	-5.80514		459.503	-9.52771		311.116	-9.52771		612.507	-9.94374		311.116	-9.94374
306.622	-5.6873		311.689	-5.6873		460.338	-9.45983		311.689	-9.45983		613.609	-9.96444		311.689	-9.96444
307.204	-5.56901		312.262	-5.56901		461.173	-9.38671		312.262	-9.38671		614.711	-9.97948		312.262	-9.97948
307.786	-5.45036		312.835	-5.45036		462.01	-9.30834		312.835	-9.30834		615.812	-9.98965		312.835	-9.98965
308.369	-5.33141		313.408	-5.33141		462.848	-9.2247		313.408	-9.2247		616.914	-9.9958		313.408	-9.9958
308.951	-5.21225		313.981	-5.21225		463.687	-9.13582		313.981	-9.13582		618.016	-9.99888		313.981	-9.99888
309.534	-5.09295		314.554	-5.09295		464.528	-9.04171		314.554	-9.04171		619.117	-9.9999		314.554	-9.9999
310.116	-4.97359		315.127	-4.97359		465.37	-8.94243		315.127	-8.94243		620.219	-10		315.127	-10
310.699	-4.85424		315.7	-4.85424		466.214	-8.83804		315.7	-8.83804		621.32	-9.99963		315.7	-9.99963
311.282	-4.73499		316.273	-4.73499		467.06	-8.72861		316.273	-8.72861		622.422	-9.99783		316.273	-9.99783
311.864	-4.61592		316.846	-4.61592		467.907	-8.61423		316.846	-8.61423		623.524	-9.99352		316.846	-9.99352
312.447	-4.49709		317.419	-4.49709		468.756	-8.49501		317.419	-8.49501		624.625	-9.9857		317.419	-9.9857
313.029	-4.37859		317.992	-4.37859		469.606	-8.37106		317.992	-8.37106		625.727	-9.97347		317.992	-9.97347
313.611	-4.26049		318.565	-4.26049		470.459	-8.24251		318.565	-8.24251		626.829	-9.95602		318.565	-9.95602
314.192	-4.14287		319.137	-4.14287		471.313	-8.10951		319.137	-8.10951		627.931	-9.9326		319.137	-9.9326
314.774	-4.0258		319.71	-4.0258		472.168	-7.97221		319.71	-7.97221		629.034	-9.90256		319.71	-9.90256
315.355	-3.90936		320.283	-3.90936		473.026	-7.83077		320.283	-7.83077		630.137	-9.86532		320.283	-9.86532
315.936	-3.79363		320.856	-3.79363		473.885	-7.68536		320.856	-7.68536		631.241	-9.82037		320.856	-9.82037
316.516	-3.67867		321.429	-3.67867		474.746	-7.53617		321.429	-7.53617		632.346	-9.76728		321.429	-9.76728
317.096	-3.56457		322.002	-3.56457		475.608	-7.38339		322.002	-7.38339		633.452	-9.70569		322.002	-9.70569
317.676	-3.45139		322.575	-3.45139		476.472	-7.22723		322.575	-7.22723		634.559	-9.63531		322.575	-9.63531
318.255	-3.3392		323.148	-3.3392		477.337	-7.06789		323.148	-7.06789		635.668	-9.55589		323.148	-9.55589
318.833	-3.22808		323.721	-3.22808		478.204	-6.90559		323.721	-6.90559		636.779	-9.46728		323.721	-9.46728
319.411	-3.11809		324.294	-3.11809		479.072	-6.74055		324.294	-6.74055		637.891	-9.36937		324.294	-9.36937
319.989	-3.0093		324.867	-3.0093		479.941	-6.57301		324.867	-6.57301		639.006	-9.26211		324.867	-9.26211
320.565	-2.90178		325.44	-2.90178		480.812	-6.4032		325.44	-6.4032		640.123	-9.1455		325.44	-9.1455
321.141	-2.7956		326.013	-2.7956		481.683	-6.23135		326.013	-6.23135		641.243	-9.01961		326.013	-9.01961
321.717	-2.69081		326.586	-2.69081		482.555	-6.05772		326.586	-6.05772		642.366	-8.88455		326.586	-8.88455
322.292	-2.58748		327.159	-2.58748		483.428	-5.88255		327.159	-5.88255		643.491	-8.74046		327.159	-8.74046
322.866	-2.48568		327.732	-2.48568		484.302	-5.7061		327.732	-5.7061		644.619	-8.58757		327.732	-8.58757
323.439	-2.38546		328.305	-2.38546		485.176	-5.52862		328.305	-5.52862		645.75	-8.42611		328.305	-8.42611
324.012	-2.28688		328.878	-2.28688		486.051	-5.35037		328.878	-5.35037		646.884	-8.25637		328.878	-8.25637
324.584	-2.19		329.451	-2.19		486.926	-5.17161		329.451	-5.17161		648.022	-8.07869		329.451	-8.07869
325.155	-2.09487		330.024	-2.09487		487.801	-4.9926		330.024	-4.9926		649.162	-7.89343		330.024	-7.89343
325.726	-2.00154		330.597	-2.00154		488.676	-4.8136		330.597	-4.8136		650.306	-7.70098		330.597	-7.70098
326.296	-1.91006		331.17	-1.91006		489.551	-4.63487		331.17	-4.63487		651.452	-7.50177		331.17	-7.50177
326.864	-1.82049		331.743	-1.82049		490.425	-4.45667		331.743	-4.45667		652.601	-7.29627		331.743	-7.29627
327.433	-1.73286		332.316	-1.73286		491.299	-4.27927		332.316	-4.27927		653.753	-7.08496		332.316	-7.08496
328	-1.64723		332.888	-1.64723		492.173	-4.10291		332.888	-4.10291		654.907	-6.86833		332.888	-6.86833
328.567	-1.56363		333.461	-1.56363		493.046	-3.92786		333.461	-3.92786		656.064	-6.64694		333.461	-6.64694
329.133	-1.48211		334.034	-1.48211		493.918	-3.75437		334.034	-3.75437		657.222	-6.42133		334.034	-6.42133
329.698	-1.4027		334.607	-1.4027		494.79	-3.58268		334.607	-3.58268		658.383	-6.19206		334.607	-6.19206
330.262	-1.32543		335.18	-1.32543		495.66	-3.41305		335.18	-3.41305		659.545	-5.95971		335.18	-5.95971
330.826	-1.25034		335.753	-1.25034		496.529	-3.2457		335.753	-3.2457		660.708	-5.72489		335.753	-5.72489
331.389	-1.17746		336.326	-1.17746		497.397	-3.08088		336.326	-3.08088		661.872	-5.48819		336.326	-5.48819
331.951	-1.10681		336.899	-1.10681		498.263	-2.91882		336.899	-2.91882		663.037	-5.25022		336.899	-5.25022
332.512	-1.03842		337.472	-1.03842		499.129	-2.75973		337.472	-2.75973		664.202	-5.01161		337.472	-5.01161
333.073	-0.972312		338.045	-0.972312		499.992	-2.60384		338.045	-2.60384		665.368	-4.77296		338.045	-4.77296
333.633	-0.908497		338.618	-0.908497		500.855	-2.45135		338.618	-2.45135		666.532	-4.53491		338.618	-4.53491
334.193	-0.846993		339.191	-0.846993		501.715	-2.30247		339.191	-2.30247		667.697	-4.29806		339.191	-4.29806
334.751	-0.787812		339.764	-0.787812		502.574	-2.15739		339.764	-2.15739		668.86	-4.06303		339.764	-4.06303
335.31	-0.730964		340.337	-0.730964		503.432	-2.01628		340.337	-2.01628		670.022	-3.83041		340.337	-3.83041
335.867	-0.676453		340.91	-0.676453		504.287	-1.87933		340.91	-1.87933		671.183	-3.60082		340.91	-3.60082
336.424	-0.624282		341.483	-0.624282		505.141	-1.74669		341.483	-1.74669		672.342	-3.37482		341.483	-3.37482
336.981	-0.574449		342.056	-0.574449		505.993	-1.61852		342.056	-1.61852		673.498	-3.15299		342.056	-3.15299
337.537	-0.52695		342.629	-0.52695		506.843	-1.49495		342.629	-1.49495		674.653	-2.93589		342.629	-2.93589
338.092	-0.481776		343.202	-0.481776		507.692	-1.37613		343.202	-1.37613		675.805	-2.72403		343.202	-2.72403
338.647	-0.438915		343.775	-0.438915		508.539	-1.26216		343.775	-1.26216		676.954	-2.51794		343.775	-2.51794
339.202	-0.398351		344.348	-0.398351		509.385	-1.15314		344.348	-1.15314		678.101	-2.3181		344.348	-2.3181
339.756	-0.360066		344.921	-0.360066		510.228	-1.04916		344.921	-1.04916		679.245	-2.12498		344.921	-2.12498
340.31	-0.324035		345.494	-0.324035		511.07	-0.950309		345.494	-0.950309		680.385	-1.939		345.494	-1.939
340.863	-0.290232		346.067	-0.290232		511.911	-0.856633		346.067	-0.856633		681.523	-1.76056		346.067	-1.76056
341.416	-0.258626		346.639	-0.258626		512.75	-0.76818		346.639	-0.76818		682.658	-1.59004		346.639	-1.59004
341.969	-0.22918		347.212	-0.22918		513.588	-0.684978		347.212	-0.684978		683.789	-1.42776		347.212	-1.42776
342.522	-0.201856		347.785	-0.201856		514.425	-0.60704		347.785	-0.60704		684.918	-1.27402		347.785	-1.27402
343.074	-0.176609		348.358	-0.176609		515.26	-0.534359		348.358	-0.534359		686.043	-1.12907		348.358	-1.12907
343.626	-0.153393		348.931	-0.153393		516.095	-0.466912		348.931	-0.466912		687.166	-0.993122		348.931	-0.993122
344.178	-0.132153		349.504	-0.132153		516.928	-0.404658		349.504	-0.404658		688.286	-0.866332		349.504	-0.866332
344.729	-0.112834		350.077	-0.112834		517.76	-0.347537		350.077	-0.347537		689.403	-0.748819		350.077	-0.748819
345.281	-0.0953744		350.65	-0.0953744		518.592	-0.295468		350.65	-0.295468		690.518	-0.640646		350.65	-0.640646
345.832	-0.0797076		351.223	-0.0797076		519.422	-0.248352		351.223	-0.248352		691.631	-0.541827		351.223	-0.541827
346.383	-0.0657631		351.796	-0.0657631		520.253	-0.206067		351.796	-0.206067		692.742	-0.452317		351.796	-0.452317
346.935	-0.0534655		352.369	-0.0534655		521.082	-0.168473		352.369	-0.168473		693.851	-0.372015		352.369	-0.372015
347.486	-0.0427345		352.942	-0.0427345		521.911	-0.135406		352.942	-0.135406		694.958	-0.30076		352.942	-0.30076
348.037	-0.0334849		353.515	-0.0334849		522.74	-0.10668		353.515	-0.10668		696.064	-0.238327		353.515	-0.238327
348.588	-0.0256265		354.088	-0.0256265		523.568	-0.0820856		354.088	-0.0820856		697.169	-0.184428		354.088	-0.184428
349.139	-0.019064		354.661	-0.019064		524.396	-0.0613918		354.661	-0.0613918		698.273	-0.138707		354.661	-0.138707
349.689	-0.0136971		355.234	-0.0136971		525.224	-0.0443421		355.234	-0.0443421		699.377	-0.100738		355.234	-0.100738
350.24	-0.0094201		355.807	-0.0094201		526.051	-0.0306557		355.807	-0.0306557		700.479	-0.0700224		355.807	-0.0700224
350.791	-0.00612222		356.38	-0.00612222		526.879	-0.0200264		356.38	-0.0200264		701.582	-0.0459877		356.38	-0.0459877
351.342	-0.00368717		356.953	-0.00368717		527.706	-0.0121228		356.953	-0.0121228		702.684	-0.0279843		356.953	-0.0279843
351.893	-0.00199326		357.526	-0.00199326		528.534	-0.00658662		357.526	-0.00658662		703.785	-0.0152831		357.526	-0.0152831
352.444	-0.000913298		358.099	-0.000913298		529.361	-0.00303302		358.099	-0.00303302		704.887	-0.0070734		358.099	-0.0070734
352.994	-0.000314495		358.672	-0.000314495		530.189	-0.00104958		358.672	-0.00104958		705.989	-0.00246001		358.672	-0.00246001
353.545	-5.84019e-05		359.245	-5.84019e-05		531.016	-0.00019586		359.245	-0.00019586		707.09	-0.000461318		359.245	-0.000461318
354.096	-8.31328e-07		359.817	-8.31328e-07		531.843	-2.80146e-06		359.817	-2.80146e-06		708.192	-6.63038e-06		359.817	-6.63038e-06

## Sheet: Fig 12d
	Fig 12d(n2=2)
	1 Coordinate value of point on the axodes of SCG
x/mm	10.5311	10.5145	10.449	10.3152	10.1001	9.79652	9.40312	8.92371	8.36669	7.74431	7.07182	6.36664	5.64742	4.93321	4.24258	3.59281	2.9992	2.47438	2.02778	1.66518	1.3883	1.19466	1.0775	1.02581	1.0246	1.0551	1.09514	1.11937	1.0996	1.00502	0.802559	0.457343	-0.000659542	-0.319925	-0.501951	-0.580722	-0.588613	-0.555902	-0.510413	-0.477209	-0.478302	-0.532336	-0.65426	-0.855044	-1.14147	-1.51605	-1.97708	-2.51884	-3.13194
	12.0488	12.0304	11.9595	11.8165	11.5881	11.267	10.8518	10.3464	9.7593	9.10302	8.39314	7.64742	6.88486	6.12481	5.38608	4.68618	4.04055	3.46193	2.9598	2.53995	2.2041	1.94976	1.77016	1.65432	1.58728	1.55039	1.5216	1.47577	1.38492	1.21847	0.943582	0.525598	-0.00533261	-0.397515	-0.652267	-0.80337	-0.882975	-0.921134	-0.945454	-0.980812	-1.04907	-1.16878	-1.35481	-1.61811	-1.96546	-2.39936	-2.91809	-3.51592	-4.18338
	13.5665	13.5464	13.47	13.3178	13.0762	12.7376	12.3006	11.7691	11.1519	10.4617	9.71446	8.92821	8.12231	7.3164	6.52958	5.77955	5.0819	4.44948	3.89182	3.41472	3.0199	2.70487	2.46283	2.28283	2.14996	2.04567	1.94806	1.83217	1.67024	1.43192	1.08461	0.593853	-0.0100057	-0.475105	-0.802583	-1.02602	-1.17734	-1.28637	-1.38049	-1.48442	-1.61985	-1.80522	-2.05536	-2.38118	-2.78945	-3.28266	-3.85911	-4.513	-5.23482
	15.0842	15.0623	14.9806	14.8192	14.5642	14.2081	13.7493	13.1918	12.5445	11.8204	11.0358	10.209	9.35975	8.50799	7.67308	6.87292	6.12326	5.43704	4.82384	4.28949	3.83571	3.45997	3.1555	2.91134	2.71264	2.54096	2.37452	2.18857	1.95555	1.64537	1.22563	0.662108	-0.0146787	-0.552695	-0.9529	-1.24866	-1.4717	-1.6516	-1.81554	-1.98802	-2.19062	-2.44166	-2.75591	-3.14425	-3.61343	-4.16597	-4.80012	-5.51009	-6.28626
	16.6019	16.5782	16.4911	16.3205	16.0522	15.6786	15.198	14.6145	13.9371	13.1791	12.3571	11.4898	10.5972	9.69958	8.81657	7.96628	7.16461	6.42459	5.75586	5.16426	4.65151	4.21508	3.84816	3.53984	3.27532	3.03624	2.80098	2.54497	2.24087	1.85881	1.36665	0.730363	-0.0193518	-0.630285	-1.10322	-1.47131	-1.76606	-2.01683	-2.25058	-2.49162	-2.76139	-3.0781	-3.45646	-3.90732	-4.43742	-5.04927	-5.74114	-6.50717	-7.3377
	18.1196	18.0942	18.0017	17.8218	17.5403	17.1492	16.6468	16.0372	15.3297	14.5378	13.6784	12.7706	11.8346	10.8912	9.96007	9.05965	8.20596	7.41214	6.68788	6.03904	5.46732	4.97018	4.54083	4.16835	3.83801	3.53153	3.22745	2.90137	2.52619	2.07226	1.50768	0.798617	-0.0240249	-0.707875	-1.25353	-1.69396	-2.06042	-2.38206	-2.68562	-2.99523	-3.33216	-3.71454	-4.15701	-4.67039	-5.26141	-5.93258	-6.68215	-7.50425	-8.38914
	19.6373	19.6101	19.5122	19.3231	19.0283	18.6197	18.0955	17.4599	16.7223	15.8965	14.9997	14.0514	13.0721	12.0828	11.1036	10.153	9.24732	8.3997	7.6199	6.91381	6.28312	5.72529	5.23349	4.79686	4.40069	4.02681	3.65391	3.25777	2.8115	2.28571	1.6487	0.866872	-0.028698	-0.785466	-1.40385	-1.91661	-2.35478	-2.74729	-3.12066	-3.49883	-3.90293	-4.35098	-4.85756	-5.43346	-6.0854	-6.81589	-7.62316	-8.50133	-9.44058
	21.155	21.126	21.0228	20.8245	20.5164	20.0902	19.5442	18.8826	18.1149	17.2552	16.3211	15.3321	14.3095	13.2744	12.2471	11.2464	10.2887	9.38725	8.55192	7.78858	7.09893	6.48039	5.92616	5.42537	4.96337	4.5221	4.08037	3.61417	3.09682	2.49916	1.78972	0.935127	-0.033371	-0.863056	-1.55416	-2.13925	-2.64915	-3.11252	-3.5557	-4.00243	-4.4737	-4.98743	-5.55811	-6.19652	-6.90938	-7.69919	-8.56418	-9.49841	-10.492
	22.6727	22.642	22.5333	22.3258	22.0044	21.5607	20.9929	20.3053	19.5075	18.614	17.6424	16.6129	15.547	14.466	13.3906	12.3398	11.33	10.3748	9.48394	8.66335	7.91473	7.23549	6.61883	6.05388	5.52605	5.01738	4.50683	3.97057	3.38213	2.7126	1.93075	1.00338	-0.0380441	-0.940646	-1.70448	-2.3619	-2.94351	-3.47775	-3.99074	-4.50604	-5.04448	-5.62387	-6.25866	-6.95959	-7.73337	-8.5825	-9.50519	-10.4955	-11.5435
	24.1904	24.1579	24.0439	23.8271	23.4924	23.0313	22.4417	21.728	20.9001	19.9727	18.9637	17.8937	16.7844	15.6575	14.5341	13.4331	12.3714	11.3624	10.416	9.53812	8.73054	7.9906	7.31149	6.68238	6.08873	5.51267	4.93329	4.32697	3.66745	2.92605	2.07177	1.07164	-0.0427172	-1.01824	-1.8548	-2.58455	-3.23787	-3.84298	-4.42578	-5.00964	-5.61525	-6.26031	-6.95921	-7.72266	-8.55736	-9.4658	-10.4462	-11.4926	-12.5949
	25.7081	25.6738	25.5544	25.3284	24.9805	24.5018	23.8904	23.1507	22.2927	21.3314	20.285	19.1745	18.0218	16.8491	15.6776	14.5265	13.4127	12.3499	11.348	10.4129	9.54634	8.7457	8.00416	7.31089	6.65142	6.00795	5.35975	4.68336	3.95277	3.1395	2.21279	1.13989	-0.0473902	-1.09583	-2.00511	-2.8072	-3.53223	-4.20822	-4.86082	-5.51324	-6.18602	-6.89675	-7.65976	-8.48573	-9.38135	-10.3491	-11.3872	-12.4896	-13.6463
	27.2257	27.1898	27.065	26.8298	26.4685	25.9723	25.3391	24.5734	23.6853	22.6901	21.6063	20.4553	19.2593	18.0407	16.8211	15.6199	14.4541	13.3375	12.28	11.2877	10.3621	9.50081	8.69683	7.9394	7.2141	6.50324	5.78622	5.03976	4.23808	3.35295	2.35382	1.20815	-0.0520633	-1.17342	-2.15543	-3.02984	-3.82659	-4.57345	-5.29586	-6.01685	-6.75679	-7.53319	-8.36031	-9.2488	-10.2053	-11.2324	-12.3282	-13.4867	-14.6978
	28.7434	28.7057	28.5755	28.3311	27.9566	27.4429	26.7878	25.9961	25.0779	24.0488	22.9277	21.7361	20.4967	19.2323	17.9646	16.7132	15.4954	14.325	13.212	12.1624	11.1779	10.2559	9.38949	8.56791	7.77678	6.99852	6.21268	5.39616	4.5234	3.56639	2.49484	1.2764	-0.0567364	-1.25101	-2.30574	-3.25249	-4.12095	-4.93868	-5.7309	-6.52045	-7.32756	-8.16963	-9.06086	-10.0119	-11.0293	-12.1157	-13.2692	-14.4838	-15.7492
	30.2611	30.2216	30.0861	29.8324	29.4446	28.9134	28.2366	27.4188	26.4705	25.4075	24.249	23.0169	21.7342	20.4239	19.1081	17.8066	16.5368	15.3126	14.144	13.0372	11.9938	11.011	10.0822	9.19642	8.33946	7.49381	6.63914	5.75256	4.80872	3.77984	2.63586	1.34466	-0.0614094	-1.3286	-2.45606	-3.47514	-4.41532	-5.30391	-6.16594	-7.02405	-7.89833	-8.80607	-9.76141	-10.7749	-11.8533	-12.999	-14.2103	-15.4809	-16.8007
	31.7788	31.7376	31.5966	31.3338	30.9327	30.3839	29.6853	28.8415	27.8631	26.7662	25.5703	24.2977	22.9716	21.6155	20.2516	18.9	17.5781	16.3001	15.0761	13.912	12.8096	11.7661	10.7748	9.82492	8.90214	7.98909	7.0656	6.10896	5.09403	3.99329	2.77689	1.41291	-0.0660825	-1.40619	-2.60638	-3.69779	-4.70968	-5.66914	-6.60098	-7.52766	-8.4691	-9.44252	-10.462	-11.538	-12.6773	-13.8823	-15.1513	-16.478	-17.8521
	33.2965	33.2535	33.1072	32.8351	32.4207	31.8544	31.134	30.2641	29.2557	28.1249	26.8916	25.5784	24.2091	22.8071	21.3951	19.9933	18.6195	17.2877	16.0081	14.7868	13.6254	12.5212	11.4675	10.4534	9.46483	8.48438	7.49206	6.46536	5.37935	4.20674	2.91791	1.48117	-0.0707556	-1.48378	-2.75669	-3.92043	-5.00404	-6.03437	-7.03602	-8.03126	-9.03988	-10.079	-11.1625	-12.3011	-13.5013	-14.7656	-16.0923	-17.4751	-18.9035
	34.8142	34.7694	34.6177	34.3364	33.9087	33.325	32.5828	31.6868	30.6483	29.4836	28.2129	26.8592	25.4465	23.9987	22.5385	21.0867	19.6608	18.2752	16.9401	15.6615	14.4412	13.2763	12.1602	11.0819	10.0275	8.97966	7.91853	6.82176	5.66467	4.42018	3.05893	1.54942	-0.0754286	-1.56137	-2.90701	-4.14308	-5.2984	-6.3996	-7.47107	-8.53486	-9.61065	-10.7154	-11.8631	-13.0641	-14.3253	-15.6489	-17.0333	-18.4721	-19.955
	36.3319	36.2854	36.1283	35.8377	35.3968	34.7955	34.0315	33.1095	32.0409	30.8423	29.5343	28.14	26.6839	25.1903	23.682	22.1801	20.7022	19.2628	17.8721	16.5363	15.257	14.0314	12.8528	11.7104	10.5902	9.47495	8.34499	7.17816	5.94998	4.63363	3.19996	1.61768	-0.0801017	-1.63896	-3.05732	-4.36573	-5.59276	-6.76483	-7.90611	-9.03847	-10.1814	-11.3518	-12.5636	-13.8272	-15.1493	-16.5323	-17.9743	-19.4692	-21.0064
	37.8496	37.8013	37.6388	37.3391	36.8848	36.266	35.4802	34.5322	33.4335	32.201	30.8556	29.4208	27.9214	26.3819	24.8255	23.2734	21.7436	20.2503	18.8041	17.4111	16.0728	14.7865	13.5455	12.339	11.1529	9.97023	8.77145	7.53456	6.2353	4.84708	3.34098	1.68593	-0.0847748	-1.71655	-3.20764	-4.58838	-5.88712	-7.13007	-8.34115	-9.54207	-10.7522	-11.9883	-13.2642	-14.5903	-15.9732	-17.4156	-18.9153	-20.4663	-22.0579
	39.3673	39.3172	39.1494	38.8404	38.3729	37.7366	36.9289	35.9549	34.8261	33.5597	32.1769	30.7016	29.1588	27.5735	25.969	24.3668	22.7849	21.2379	19.7362	18.2858	16.8886	15.5416	14.2382	12.9675	11.7156	10.4655	9.19791	7.89096	6.52061	5.06053	3.482	1.75419	-0.0894479	-1.79414	-3.35796	-4.81102	-6.18149	-7.4953	-8.77619	-10.0457	-11.323	-12.6247	-13.9647	-15.3533	-16.7972	-18.2989	-19.8563	-21.4634	-23.1093
y/mm	0	-0.59652	-1.34828	-2.21753	-3.16761	-4.16361	-5.17308	-6.16655	-7.11801	-8.00532	-8.8105	-9.52	-10.1248	-10.6202	-11.0061	-11.2858	-11.4667	-11.5584	-11.5735	-11.5256	-11.4295	-11.3003	-11.1524	-10.9995	-10.8537	-10.725	-10.6213	-10.5473	-10.505	-10.4921	-10.5017	-10.5212	-10.5311	-10.5281	-10.5307	-10.5522	-10.6002	-10.6778	-10.7841	-10.9148	-11.0628	-11.2186	-11.3706	-11.5055	-11.6089	-11.6661	-11.6621	-11.5831	-11.4167
	0	-0.669443	-1.49395	-2.43559	-3.45745	-4.52443	-5.60383	-6.66598	-7.68471	-8.63775	-9.50704	-10.279	-10.9446	-11.4991	-11.9424	-12.278	-12.5129	-12.657	-12.7224	-12.7227	-12.6726	-12.5866	-12.4791	-12.3632	-12.2508	-12.1515	-12.073	-12.0202	-11.9946	-11.9944	-12.0128	-12.0373	-12.0488	-12.0438	-12.0405	-12.0523	-12.0864	-12.1457	-12.2294	-12.3334	-12.4507	-12.5722	-12.6865	-12.7807	-12.8409	-12.8523	-12.8004	-12.6716	-12.4535
	0	-0.742366	-1.63962	-2.65364	-3.7473	-4.88525	-6.03458	-7.16542	-8.25141	-9.27017	-10.2036	-11.038	-11.7643	-12.3781	-12.8788	-13.2702	-13.5592	-13.7555	-13.8713	-13.9199	-13.9157	-13.873	-13.8057	-13.7269	-13.6478	-13.578	-13.5248	-13.493	-13.4843	-13.4967	-13.5239	-13.5535	-13.5665	-13.5594	-13.5504	-13.5524	-13.5725	-13.6136	-13.6748	-13.752	-13.8387	-13.9258	-14.0024	-14.056	-14.0728	-14.0385	-13.9388	-13.7601	-13.4902
	0	-0.815289	-1.7853	-2.87169	-4.03714	-5.24607	-6.46533	-7.66485	-8.81811	-9.9026	-10.9001	-11.797	-12.5841	-13.257	-13.8152	-14.2624	-14.6054	-14.8541	-15.0202	-15.1171	-15.1587	-15.1593	-15.1324	-15.0905	-15.0448	-15.0045	-14.9766	-14.9658	-14.9739	-14.9991	-15.035	-15.0697	-15.0842	-15.0751	-15.0603	-15.0525	-15.0587	-15.0815	-15.1202	-15.1707	-15.2266	-15.2794	-15.3184	-15.3313	-15.3047	-15.2247	-15.0771	-14.8485	-14.527
	0	-0.888212	-1.93097	-3.08974	-4.32698	-5.60688	-6.89608	-8.16428	-9.38481	-10.535	-11.5967	-12.556	-13.4039	-14.1359	-14.7516	-15.2545	-15.6517	-15.9526	-16.1691	-16.3143	-16.4018	-16.4457	-16.4591	-16.4542	-16.4419	-16.4309	-16.4284	-16.4386	-16.4636	-16.5014	-16.5461	-16.5858	-16.6019	-16.5907	-16.5702	-16.5526	-16.5448	-16.5494	-16.5655	-16.5893	-16.6146	-16.633	-16.6343	-16.6065	-16.5367	-16.4109	-16.2154	-15.937	-15.5637
	0	-0.961134	-2.07664	-3.30779	-4.61683	-5.9677	-7.32683	-8.66371	-9.95151	-11.1675	-12.2932	-13.315	-14.2237	-15.0148	-15.6879	-16.2467	-16.6979	-17.0512	-17.318	-17.5114	-17.6449	-17.732	-17.7857	-17.8179	-17.8389	-17.8574	-17.8801	-17.9115	-17.9532	-18.0037	-18.0572	-18.102	-18.1196	-18.1064	-18.08	-18.0527	-18.031	-18.0173	-18.0109	-18.0079	-18.0025	-17.9866	-17.9502	-17.8818	-17.7686	-17.5971	-17.3537	-17.0255	-16.6004
	0	-1.03406	-2.22231	-3.52585	-4.90667	-6.32852	-7.75758	-9.16314	-10.5182	-11.7999	-12.9897	-14.074	-15.0435	-15.8937	-16.6243	-17.2389	-17.7442	-18.1497	-18.467	-18.7086	-18.888	-19.0184	-19.1124	-19.1815	-19.2359	-19.2839	-19.3319	-19.3843	-19.4428	-19.5061	-19.5682	-19.6181	-19.6373	-19.622	-19.5899	-19.5528	-19.5171	-19.4852	-19.4562	-19.4265	-19.3905	-19.3402	-19.2661	-19.1571	-19.0005	-18.7833	-18.4921	-18.1139	-17.6372
	0	-1.10698	-2.36798	-3.7439	-5.19652	-6.68934	-8.18833	-9.66258	-11.0849	-12.4323	-13.6863	-14.833	-15.8633	-16.7726	-17.5607	-18.231	-18.7904	-19.2483	-19.6159	-19.9058	-20.1311	-20.3047	-20.4391	-20.5452	-20.633	-20.7104	-20.7837	-20.8571	-20.9325	-21.0084	-21.0793	-21.1343	-21.1549	-21.1377	-21.0998	-21.0529	-21.0033	-20.9531	-20.9016	-20.8452	-20.7784	-20.6938	-20.5821	-20.4323	-20.2324	-19.9695	-19.6304	-19.2024	-18.6739
	0	-1.1799	-2.51365	-3.96195	-5.48636	-7.05016	-8.61908	-10.162	-11.6516	-13.0647	-14.3828	-15.592	-16.6831	-17.6515	-18.4971	-19.2232	-19.8367	-20.3468	-20.7648	-21.1029	-21.3742	-21.5911	-21.7657	-21.9089	-22.03	-22.1368	-22.2355	-22.33	-22.4221	-22.5107	-22.5904	-22.6505	-22.6726	-22.6533	-22.6096	-22.553	-22.4894	-22.421	-22.3469	-22.2638	-22.1664	-22.0474	-21.898	-21.7076	-21.4644	-21.1557	-20.7687	-20.2909	-19.7107
	0	-1.25283	-2.65933	-4.18	-5.77621	-7.41098	-9.04983	-10.6614	-12.2183	-13.6972	-15.0794	-16.351	-17.5028	-18.5304	-19.4335	-20.2154	-20.883	-21.4454	-21.9137	-22.3001	-22.6172	-22.8774	-23.0924	-23.2725	-23.427	-23.5633	-23.6872	-23.8028	-23.9118	-24.013	-24.1015	-24.1666	-24.1903	-24.169	-24.1195	-24.0531	-23.9756	-23.8889	-23.7923	-23.6824	-23.5543	-23.401	-23.2139	-22.9828	-22.6963	-22.3419	-21.9071	-21.3793	-20.7474
	0	-1.32575	-2.805	-4.39805	-6.06605	-7.7718	-9.48058	-11.1609	-12.785	-14.3296	-15.7759	-17.11	-18.3226	-19.4093	-20.3698	-21.2076	-21.9292	-22.5439	-23.0626	-23.4973	-23.8603	-24.1638	-24.419	-24.6362	-24.824	-24.9898	-25.139	-25.2756	-25.4014	-25.5154	-25.6126	-25.6828	-25.708	-25.6846	-25.6294	-25.5532	-25.4617	-25.3568	-25.2376	-25.101	-24.9422	-24.7546	-24.5298	-24.2581	-23.9282	-23.5281	-23.0454	-22.4678	-21.7842
	0	-1.39867	-2.95067	-4.6161	-6.3559	-8.13262	-9.91133	-11.6603	-13.3517	-14.962	-16.4724	-17.869	-19.1424	-20.2883	-21.3062	-22.1997	-22.9755	-23.6425	-24.2115	-24.6945	-25.1034	-25.4501	-25.7457	-25.9999	-26.2211	-26.4163	-26.5908	-26.7485	-26.891	-27.0177	-27.1237	-27.1989	-27.2257	-27.2003	-27.1393	-27.0533	-26.9479	-26.8247	-26.683	-26.5197	-26.3302	-26.1082	-25.8458	-25.5334	-25.1602	-24.7143	-24.1837	-23.5563	-22.8209
	0	-1.47159	-3.09634	-4.83416	-6.64574	-8.49344	-10.3421	-12.1597	-13.9184	-15.5944	-17.169	-18.6279	-19.9622	-21.1672	-22.2426	-23.1919	-24.0217	-24.741	-25.3604	-25.8916	-26.3465	-26.7365	-27.0724	-27.3635	-27.6181	-27.8427	-28.0426	-28.2213	-28.3807	-28.52	-28.6348	-28.7151	-28.7434	-28.7159	-28.6491	-28.5534	-28.4341	-28.2927	-28.1283	-27.9383	-27.7181	-27.4618	-27.1617	-26.8086	-26.3921	-25.9006	-25.322	-24.6447	-23.8577
	0	-1.54452	-3.24201	-5.05221	-6.93559	-8.85426	-10.7728	-12.6592	-14.4851	-16.2269	-17.8655	-19.3869	-20.782	-22.0461	-23.179	-24.1841	-25.068	-25.8395	-26.5093	-27.0888	-27.5896	-28.0229	-28.399	-28.7272	-29.0151	-29.2692	-29.4943	-29.6941	-29.8703	-30.0223	-30.1459	-30.2312	-30.2611	-30.2316	-30.159	-30.0535	-29.9202	-29.7606	-29.5737	-29.3569	-29.1061	-28.8154	-28.4776	-28.0839	-27.624	-27.0868	-26.4604	-25.7332	-24.8944
	0	-1.61744	-3.38768	-5.27026	-7.22543	-9.21508	-11.2036	-13.1586	-15.0518	-16.8593	-18.5621	-20.1459	-21.6018	-22.925	-24.1153	-25.1763	-26.1142	-26.9381	-27.6583	-28.286	-28.8326	-29.3092	-29.7257	-30.0909	-30.4122	-30.6957	-30.9461	-31.1669	-31.36	-31.5247	-31.657	-31.7474	-31.7788	-31.7472	-31.6689	-31.5536	-31.4064	-31.2285	-31.019	-30.7756	-30.494	-30.169	-29.7935	-29.3591	-28.8559	-28.273	-27.5987	-26.8217	-25.9311
	0	-1.69036	-3.53336	-5.48831	-7.51527	-9.5759	-11.6343	-13.658	-15.6185	-17.4917	-19.2586	-20.9049	-22.4215	-23.8039	-25.0517	-26.1684	-27.1605	-28.0366	-28.8072	-29.4831	-30.0757	-30.5956	-31.0524	-31.4545	-31.8092	-32.1221	-32.3979	-32.6398	-32.8496	-33.027	-33.1681	-33.2636	-33.2964	-33.2629	-33.1787	-33.0537	-32.8925	-32.6964	-32.4644	-32.1942	-31.882	-31.5226	-31.1095	-30.6344	-30.0879	-29.4592	-28.737	-27.9101	-26.9679
	0	-1.76329	-3.67903	-5.70636	-7.80512	-9.93672	-12.0651	-14.1575	-16.1852	-18.1242	-19.9551	-21.6639	-23.2413	-24.6828	-25.9881	-27.1606	-28.2067	-29.1352	-29.9561	-30.6803	-31.3188	-31.8819	-32.379	-32.8182	-33.2062	-33.5486	-33.8497	-34.1126	-34.3392	-34.5293	-34.6792	-34.7797	-34.8141	-34.7785	-34.6886	-34.5538	-34.3787	-34.1643	-33.9097	-33.6128	-33.2699	-32.8762	-32.4254	-31.9097	-31.3198	-30.6454	-29.8754	-28.9986	-28.0046
	0	-1.83621	-3.8247	-5.92441	-8.09496	-10.2975	-12.4958	-14.6569	-16.7519	-18.7566	-20.6517	-22.4229	-24.0611	-25.5617	-26.9245	-28.1528	-29.253	-30.2337	-31.105	-31.8775	-32.5619	-33.1683	-33.7057	-34.1819	-34.6033	-34.9751	-35.3014	-35.5854	-35.8289	-36.0316	-36.1902	-36.2959	-36.3318	-36.2942	-36.1985	-36.054	-35.8648	-35.6322	-35.3551	-35.0314	-34.6579	-34.2298	-33.7413	-33.1849	-32.5517	-31.8316	-31.0137	-30.0871	-29.0414
	0	-1.90913	-3.97037	-6.14247	-8.38481	-10.6584	-12.9266	-15.1563	-17.3186	-19.389	-21.3482	-23.1819	-24.8809	-26.4406	-27.8608	-29.1449	-30.2993	-31.3323	-32.2539	-33.0747	-33.805	-34.4546	-35.0323	-35.5455	-36.0003	-36.4016	-36.7532	-37.0583	-37.3185	-37.534	-37.7013	-37.812	-37.8495	-37.8099	-37.7084	-37.5541	-37.351	-37.1001	-36.8004	-36.4501	-36.0458	-35.5834	-35.0573	-34.4602	-33.7836	-33.0178	-32.152	-31.1756	-30.0781
	0	-1.98205	-4.11604	-6.36052	-8.67465	-11.0192	-13.3573	-15.6558	-17.8853	-20.0214	-22.0447	-23.9409	-25.7007	-27.3195	-28.7972	-30.1371	-31.3455	-32.4308	-33.4028	-34.2718	-35.048	-35.741	-36.359	-36.9092	-37.3973	-37.828	-38.205	-38.5311	-38.8082	-39.0363	-39.2124	-39.3282	-39.3672	-39.3255	-39.2182	-39.0542	-38.8371	-38.568	-38.2458	-37.8687	-37.4338	-36.937	-36.3732	-35.7355	-35.0156	-34.204	-33.2904	-32.264	-31.1149
z/mm	-10.1239	-10.124	-10.125	-10.1284	-10.1361	-10.1495	-10.1691	-10.1948	-10.2255	-10.2594	-10.2945	-10.3285	-10.3592	-10.3846	-10.4031	-10.4136	-10.4154	-10.4085	-10.3932	-10.3705	-10.3418	-10.3089	-10.274	-10.2393	-10.207	-10.1791	-10.1569	-10.1409	-10.131	-10.126	-10.1242	-10.1239	-10.124	-10.1244	-10.1265	-10.1323	-10.1432	-10.1602	-10.1834	-10.2122	-10.245	-10.2799	-10.3147	-10.347	-10.3748	-10.3963	-10.4102	-10.4157	-10.4124
	-11.583	-11.583	-11.5841	-11.5881	-11.5969	-11.6122	-11.6347	-11.664	-11.6991	-11.738	-11.7781	-11.817	-11.8521	-11.8812	-11.9023	-11.9143	-11.9164	-11.9085	-11.891	-11.8651	-11.8322	-11.7946	-11.7547	-11.715	-11.678	-11.6461	-11.6207	-11.6024	-11.591	-11.5853	-11.5833	-11.583	-11.583	-11.5834	-11.5859	-11.5925	-11.605	-11.6244	-11.651	-11.6839	-11.7215	-11.7614	-11.8012	-11.8382	-11.87	-11.8946	-11.9105	-11.9168	-11.913
	-13.042	-13.0421	-13.0433	-13.0477	-13.0577	-13.0749	-13.1002	-13.1333	-13.1728	-13.2165	-13.2617	-13.3055	-13.3451	-13.3778	-13.4016	-13.4151	-13.4174	-13.4085	-13.3888	-13.3596	-13.3227	-13.2803	-13.2353	-13.1906	-13.149	-13.1131	-13.0844	-13.0639	-13.0511	-13.0446	-13.0423	-13.042	-13.042	-13.0425	-13.0453	-13.0527	-13.0668	-13.0887	-13.1186	-13.1557	-13.198	-13.2429	-13.2877	-13.3293	-13.3651	-13.3929	-13.4108	-13.4178	-13.4136
	-14.501	-14.5011	-14.5024	-14.5074	-14.5184	-14.5376	-14.5657	-14.6025	-14.6464	-14.695	-14.7453	-14.794	-14.838	-14.8743	-14.9008	-14.9158	-14.9185	-14.9085	-14.8867	-14.8542	-14.8131	-14.766	-14.716	-14.6662	-14.62	-14.58	-14.5482	-14.5253	-14.5111	-14.5039	-14.5014	-14.501	-14.501	-14.5016	-14.5047	-14.5129	-14.5286	-14.5529	-14.5862	-14.6274	-14.6744	-14.7244	-14.7742	-14.8205	-14.8603	-14.8911	-14.9111	-14.9189	-14.9142
	-15.96	-15.9601	-15.9616	-15.967	-15.9792	-16.0003	-16.0312	-16.0717	-16.1201	-16.1736	-16.229	-16.2826	-16.3309	-16.3709	-16.4001	-16.4166	-16.4195	-16.4086	-16.3845	-16.3487	-16.3035	-16.2517	-16.1966	-16.1419	-16.091	-16.047	-16.0119	-15.9868	-15.9711	-15.9632	-15.9604	-15.96	-15.96	-15.9607	-15.9641	-15.9732	-15.9903	-16.0172	-16.0538	-16.0992	-16.1509	-16.2059	-16.2607	-16.3116	-16.3555	-16.3894	-16.4113	-16.42	-16.4148
	-17.419	-17.4192	-17.4208	-17.4267	-17.44	-17.463	-17.4968	-17.541	-17.5937	-17.6521	-17.7126	-17.7711	-17.8238	-17.8675	-17.8993	-17.9174	-17.9205	-17.9086	-17.8823	-17.8433	-17.7939	-17.7373	-17.6772	-17.6175	-17.562	-17.514	-17.4757	-17.4483	-17.4312	-17.4225	-17.4195	-17.419	-17.419	-17.4198	-17.4235	-17.4334	-17.4521	-17.4814	-17.5214	-17.5709	-17.6274	-17.6874	-17.7472	-17.8028	-17.8506	-17.8877	-17.9116	-17.921	-17.9153
	-18.878	-18.8782	-18.8799	-18.8864	-18.9008	-18.9257	-18.9623	-19.0102	-19.0674	-19.1307	-19.1962	-19.2596	-19.3168	-19.3641	-19.3986	-19.4181	-19.4215	-19.4086	-19.3801	-19.3378	-19.2843	-19.223	-19.1579	-19.0932	-19.033	-18.9809	-18.9395	-18.9097	-18.8912	-18.8818	-18.8786	-18.8781	-18.8781	-18.8788	-18.8829	-18.8936	-18.9139	-18.9456	-18.989	-19.0426	-19.1038	-19.1689	-19.2337	-19.294	-19.3458	-19.3859	-19.4119	-19.4221	-19.4159
	-20.3371	-20.3372	-20.3391	-20.346	-20.3615	-20.3884	-20.4278	-20.4794	-20.541	-20.6092	-20.6798	-20.7481	-20.8097	-20.8607	-20.8978	-20.9189	-20.9226	-20.9086	-20.878	-20.8324	-20.7747	-20.7087	-20.6385	-20.5688	-20.504	-20.4479	-20.4032	-20.3712	-20.3512	-20.3412	-20.3376	-20.3371	-20.3371	-20.3379	-20.3423	-20.3538	-20.3757	-20.4099	-20.4566	-20.5144	-20.5803	-20.6504	-20.7202	-20.7851	-20.841	-20.8842	-20.9122	-20.9232	-20.9165
	-21.7961	-21.7962	-21.7983	-21.8057	-21.8223	-21.8511	-21.8934	-21.9486	-22.0147	-22.0878	-22.1634	-22.2366	-22.3026	-22.3572	-22.3971	-22.4196	-22.4236	-22.4087	-22.3758	-22.3269	-22.2652	-22.1944	-22.1192	-22.0445	-21.975	-21.9149	-21.867	-21.8327	-21.8113	-21.8005	-21.7967	-21.7961	-21.7961	-21.797	-21.8017	-21.814	-21.8375	-21.8741	-21.9242	-21.9861	-22.0568	-22.1319	-22.2067	-22.2763	-22.3361	-22.3825	-22.4125	-22.4242	-22.4171
	-23.2551	-23.2553	-23.2574	-23.2653	-23.2831	-23.3138	-23.3589	-23.4179	-23.4883	-23.5663	-23.647	-23.7251	-23.7955	-23.8538	-23.8963	-23.9204	-23.9246	-23.9087	-23.8736	-23.8215	-23.7556	-23.6801	-23.5998	-23.5201	-23.446	-23.3818	-23.3308	-23.2941	-23.2713	-23.2598	-23.2557	-23.2551	-23.2551	-23.2561	-23.2611	-23.2743	-23.2993	-23.3384	-23.3918	-23.4579	-23.5332	-23.6134	-23.6932	-23.7675	-23.8313	-23.8808	-23.9127	-23.9253	-23.9177
	-24.7141	-24.7143	-24.7166	-24.725	-24.7438	-24.7765	-24.8244	-24.8871	-24.962	-25.0448	-25.1306	-25.2136	-25.2885	-25.3504	-25.3956	-25.4211	-25.4256	-25.4087	-25.3714	-25.316	-25.246	-25.1657	-25.0805	-24.9957	-24.917	-24.8488	-24.7945	-24.7556	-24.7313	-24.7191	-24.7148	-24.7141	-24.7141	-24.7151	-24.7205	-24.7345	-24.7611	-24.8026	-24.8594	-24.9296	-25.0097	-25.0949	-25.1797	-25.2586	-25.3265	-25.379	-25.413	-25.4264	-25.4183
	-26.1731	-26.1733	-26.1758	-26.1847	-26.2046	-26.2392	-26.2899	-26.3563	-26.4356	-26.5234	-26.6142	-26.7021	-26.7814	-26.847	-26.8948	-26.9219	-26.9266	-26.9087	-26.8692	-26.8106	-26.7364	-26.6514	-26.5611	-26.4714	-26.388	-26.3158	-26.2583	-26.2171	-26.1914	-26.1784	-26.1738	-26.1731	-26.1732	-26.1742	-26.1799	-26.1947	-26.2229	-26.2668	-26.327	-26.4013	-26.4862	-26.5764	-26.6662	-26.7498	-26.8217	-26.8773	-26.9133	-26.9274	-26.9189
	-27.6322	-27.6324	-27.6349	-27.6443	-27.6654	-27.7019	-27.7555	-27.8256	-27.9093	-28.0019	-28.0978	-28.1906	-28.2743	-28.3436	-28.3941	-28.4227	-28.4277	-28.4087	-28.3671	-28.3051	-28.2268	-28.1371	-28.0418	-27.947	-27.859	-27.7827	-27.7221	-27.6785	-27.6514	-27.6377	-27.6329	-27.6322	-27.6322	-27.6333	-27.6393	-27.6549	-27.6847	-27.7311	-27.7946	-27.8731	-27.9627	-28.0579	-28.1527	-28.2409	-28.3168	-28.3756	-28.4136	-28.4285	-28.4195
	-29.0912	-29.0914	-29.0941	-29.104	-29.1262	-29.1646	-29.221	-29.2948	-29.3829	-29.4805	-29.5814	-29.6791	-29.7672	-29.8402	-29.8933	-29.9234	-29.9287	-29.9088	-29.8649	-29.7997	-29.7173	-29.6228	-29.5224	-29.4227	-29.33	-29.2497	-29.1858	-29.14	-29.1114	-29.097	-29.092	-29.0912	-29.0912	-29.0924	-29.0986	-29.1151	-29.1465	-29.1953	-29.2621	-29.3448	-29.4391	-29.5394	-29.6393	-29.7321	-29.812	-29.8738	-29.9138	-29.9296	-29.9201
	-30.5502	-30.5504	-30.5532	-30.5636	-30.5869	-30.6273	-30.6865	-30.764	-30.8566	-30.959	-31.065	-31.1676	-31.2602	-31.3367	-31.3926	-31.4242	-31.4297	-31.4088	-31.3627	-31.2943	-31.2077	-31.1085	-31.0031	-30.8983	-30.8009	-30.7167	-30.6496	-30.6015	-30.5715	-30.5563	-30.551	-30.5502	-30.5502	-30.5515	-30.558	-30.5754	-30.6082	-30.6596	-30.7297	-30.8165	-30.9156	-31.0209	-31.1258	-31.2233	-31.3072	-31.3721	-31.4141	-31.4306	-31.4207
	-32.0092	-32.0094	-32.0124	-32.0233	-32.0477	-32.09	-32.1521	-32.2333	-32.3302	-32.4376	-32.5486	-32.6561	-32.7531	-32.8333	-32.8918	-32.9249	-32.9307	-32.9088	-32.8605	-32.7888	-32.6981	-32.5941	-32.4837	-32.374	-32.2719	-32.1837	-32.1134	-32.0629	-32.0315	-32.0156	-32.0101	-32.0092	-32.0092	-32.0105	-32.0174	-32.0356	-32.07	-32.1238	-32.1973	-32.2883	-32.3921	-32.5024	-32.6123	-32.7144	-32.8023	-32.8704	-32.9144	-32.9317	-32.9212
	-33.4682	-33.4685	-33.4716	-33.483	-33.5085	-33.5527	-33.6176	-33.7025	-33.8039	-33.9161	-34.0322	-34.1446	-34.246	-34.3299	-34.3911	-34.4257	-34.4317	-34.4088	-34.3584	-34.2834	-34.1885	-34.0798	-33.9643	-33.8496	-33.7429	-33.6506	-33.5771	-33.5244	-33.4915	-33.475	-33.4691	-33.4682	-33.4683	-33.4696	-33.4768	-33.4958	-33.5318	-33.5881	-33.6649	-33.76	-33.8685	-33.9839	-34.0988	-34.2056	-34.2975	-34.3687	-34.4147	-34.4328	-34.4218
	-34.9272	-34.9275	-34.9307	-34.9426	-34.9693	-35.0154	-35.0831	-35.1717	-35.2775	-35.3946	-35.5158	-35.6331	-35.7389	-35.8265	-35.8903	-35.9265	-35.9328	-35.9089	-35.8562	-35.7779	-35.6789	-35.5655	-35.445	-35.3253	-35.2139	-35.1176	-35.0409	-34.9859	-34.9516	-34.9343	-34.9282	-34.9273	-34.9273	-34.9287	-34.9362	-34.956	-34.9936	-35.0523	-35.1325	-35.2318	-35.345	-35.4654	-35.5853	-35.6968	-35.7927	-35.8669	-35.915	-35.9338	-35.9224
	-36.3863	-36.3865	-36.3899	-36.4023	-36.43	-36.4781	-36.5487	-36.6409	-36.7512	-36.8732	-36.9994	-37.1216	-37.2318	-37.3231	-37.3895	-37.4272	-37.4338	-37.4089	-37.354	-37.2725	-37.1693	-37.0512	-36.9256	-36.8009	-36.6849	-36.5846	-36.5047	-36.4473	-36.4116	-36.3936	-36.3873	-36.3863	-36.3863	-36.3878	-36.3956	-36.4163	-36.4554	-36.5165	-36.6001	-36.7035	-36.8215	-36.9469	-37.0718	-37.1879	-37.2878	-37.3652	-37.4152	-37.4349	-37.423
	-37.8453	-37.8456	-37.8491	-37.8619	-37.8908	-37.9408	-38.0142	-38.1102	-38.2248	-38.3517	-38.483	-38.6101	-38.7248	-38.8197	-38.8888	-38.928	-38.9348	-38.9089	-38.8518	-38.767	-38.6598	-38.5369	-38.4063	-38.2765	-38.1559	-38.0515	-37.9684	-37.9088	-37.8717	-37.8529	-37.8463	-37.8453	-37.8453	-37.8469	-37.855	-37.8765	-37.9172	-37.9808	-38.0677	-38.1752	-38.2979	-38.4284	-38.5583	-38.6791	-38.783	-38.8635	-38.9155	-38.936	-38.9236
	2 Coordinate value of point on the axodes of SCFG
x/mm	10.1239	10.1068	10.0405	9.90828	9.70001	9.41111	9.04155	8.59512	8.0789	7.50272	6.87876	6.22107	5.54502	4.86676	4.20259	3.56831	2.97863	2.44653	1.98268	1.59488	1.28748	1.06094	0.911411	0.830472	0.804999	0.817223	0.844966	0.86204	0.838807	0.742868	0.539852	0.194244	-0.263862	-0.582985	-0.765533	-0.846887	-0.861142	-0.840287	-0.813425	-0.806105	-0.839787	-0.931468	-1.09348	-1.33347	-1.65453	-2.05553	-2.53148	-3.07408	-3.67223
	11.583	11.564	11.4924	11.3516	11.1317	10.8283	10.4416	9.97528	9.43622	8.83407	8.18075	7.49005	6.77718	6.05817	5.34928	4.6664	4.0244	3.43652	2.91374	2.46423	2.09275	1.80017	1.58303	1.43325	1.33802	1.27979	1.23652	1.18211	1.08696	0.918719	0.643061	0.224584	-0.306464	-0.698429	-0.953568	-1.10717	-1.19326	-1.24382	-1.28788	-1.35091	-1.45421	-1.61455	-1.84394	-2.14967	-2.53444	-2.9967	-3.53108	-4.1289	-4.77875
	13.042	13.0212	12.9443	12.7948	12.5633	12.2456	11.8417	11.3554	10.7935	10.1654	9.48273	8.75904	8.00934	7.24957	6.49597	5.76449	5.07017	4.42651	3.8448	3.33359	2.89803	2.5394	2.25464	2.03604	1.87105	1.74236	1.62808	1.50218	1.33512	1.09457	0.746271	0.254924	-0.349067	-0.813872	-1.1416	-1.36744	-1.52539	-1.64735	-1.76234	-1.89572	-2.06864	-2.29763	-2.5944	-2.96587	-3.41435	-3.93788	-4.53068	-5.18372	-5.88528
	14.501	14.4784	14.3961	14.2381	13.995	13.6628	13.2418	12.7356	12.1509	11.4968	10.7847	10.028	9.24151	8.44098	7.64265	6.86258	6.11595	5.4165	4.77586	4.20294	3.7033	3.27863	2.92626	2.63882	2.40408	2.20493	2.01963	1.82225	1.58328	1.27042	0.849481	0.285264	-0.39167	-0.929316	-1.32964	-1.62772	-1.85751	-2.05088	-2.2368	-2.44053	-2.68307	-2.9807	-3.34485	-3.78207	-4.29426	-4.87905	-5.53028	-6.23854	-6.9918
	15.96	15.9357	15.848	15.6814	15.4266	15.08	14.6418	14.1157	13.5082	12.8281	12.0867	11.297	10.4737	9.63238	8.78934	7.96066	7.16172	6.40649	5.70693	5.0723	4.50858	4.01786	3.59787	3.2416	2.9371	2.6675	2.41119	2.14232	1.83144	1.44627	0.95269	0.315604	-0.434272	-1.04476	-1.51767	-1.888	-2.18963	-2.45441	-2.71125	-2.98534	-3.2975	-3.66378	-4.09531	-4.59827	-5.17417	-5.82023	-6.52988	-7.29336	-8.09833
	17.419	17.3929	17.2999	17.1246	16.8583	16.4972	16.0419	15.4959	14.8655	14.1595	13.3887	12.566	11.7058	10.8238	9.93603	9.05875	8.20749	7.39648	6.63799	5.94166	5.31386	4.75709	4.26949	3.84438	3.47013	3.13006	2.80274	2.4624	2.0796	1.62212	1.0559	0.345944	-0.476875	-1.1602	-1.70571	-2.14828	-2.52175	-2.85794	-3.18571	-3.53015	-3.91193	-4.34686	-4.84577	-5.41447	-6.05408	-6.7614	-7.52948	-8.34818	-9.20485
	18.878	18.8501	18.7518	18.5679	18.2899	17.9145	17.442	16.8761	16.2228	15.4908	14.6907	13.835	12.938	12.0152	11.0827	10.1568	9.25326	8.38647	7.56905	6.81101	6.11913	5.49632	4.9411	4.44716	4.00315	3.59263	3.1943	2.78247	2.32775	1.79797	1.15911	0.376284	-0.519478	-1.27565	-1.89374	-2.40856	-2.85387	-3.26147	-3.66017	-4.07496	-4.52635	-5.02994	-5.59622	-6.23067	-6.93399	-7.70258	-8.52908	-9.403	-10.3114
	20.3371	20.3073	20.2036	20.0112	19.7216	19.3317	18.8421	18.2562	17.5802	16.8222	15.9927	15.104	14.1702	13.2066	12.2294	11.2549	10.299	9.37646	8.50011	7.68037	6.92441	6.23556	5.61272	5.04995	4.53618	4.0552	3.58585	3.10254	2.57591	1.97382	1.26232	0.406624	-0.56208	-1.39109	-2.08178	-2.66884	-3.186	-3.665	-4.13463	-4.61977	-5.14078	-5.71302	-6.34668	-7.04687	-7.8139	-8.64375	-9.52868	-10.4578	-11.4179
	21.7961	21.7645	21.6555	21.4544	21.1532	20.7489	20.2421	19.6364	18.9375	18.1535	17.2946	16.373	15.4023	14.398	13.3761	12.353	11.3448	10.3664	9.43117	8.54972	7.72968	6.97479	6.28433	5.65273	5.06921	4.51777	3.97741	3.42261	2.82407	2.14968	1.36553	0.436964	-0.604683	-1.50653	-2.26981	-2.92911	-3.51812	-4.06853	-4.60908	-5.16458	-5.75521	-6.3961	-7.09714	-7.86307	-8.6938	-9.58493	-10.5283	-11.5126	-12.5244
	23.2551	23.2217	23.1074	22.8977	22.5849	22.1662	21.6422	21.0165	20.2948	19.4849	18.5966	17.6419	16.6345	15.5894	14.5228	13.4511	12.3906	11.3564	10.3622	9.41908	8.53496	7.71402	6.95595	6.25551	5.60223	4.98034	4.36897	3.74268	3.07223	2.32553	1.46874	0.467304	-0.647286	-1.62198	-2.45785	-3.18939	-3.85024	-4.47206	-5.08354	-5.70939	-6.36964	-7.07918	-7.84759	-8.67927	-9.57371	-10.5261	-11.5279	-12.5675	-13.631
	24.7141	24.6789	24.5593	24.341	24.0166	23.5834	23.0423	22.3967	21.6521	20.8162	19.8986	18.9109	17.8667	16.7808	15.6695	14.5492	13.4363	12.3464	11.2933	10.2884	9.34024	8.45325	7.62756	6.85829	6.13526	5.4429	4.76052	4.06275	3.32039	2.50138	1.57195	0.497644	-0.689888	-1.73742	-2.64588	-3.44967	-4.18236	-4.8756	-5.558	-6.2542	-6.98406	-7.76226	-8.59805	-9.49546	-10.4536	-11.4673	-12.5275	-13.6223	-14.7375
	26.1731	26.1361	26.0111	25.7842	25.4482	25.0006	24.4424	23.7768	23.0094	22.1476	21.2006	20.1799	19.0988	17.9722	16.8162	15.6473	14.4821	13.3364	12.2244	11.1578	10.1455	9.19248	8.29918	7.46107	6.66828	5.90547	5.15208	4.38282	3.56854	2.67723	1.67516	0.527984	-0.732491	-1.85286	-2.83392	-3.70995	-4.51448	-5.27913	-6.03246	-6.79901	-7.59849	-8.44533	-9.34851	-10.3117	-11.3335	-12.4085	-13.5271	-14.6771	-15.844
	27.6322	27.5933	27.463	27.2275	26.8799	26.4178	25.8424	25.157	24.3668	23.4789	22.5026	21.4489	20.331	19.1636	17.9628	16.7454	15.5279	14.3264	13.1554	12.0271	10.9508	9.93171	8.97079	8.06386	7.20131	6.36804	5.54363	4.70289	3.8167	2.85308	1.77837	0.558324	-0.775094	-1.96831	-3.02195	-3.97023	-4.8466	-5.68266	-6.50691	-7.34382	-8.21292	-9.12841	-10.099	-11.1279	-12.2134	-13.3496	-14.5267	-15.7319	-16.9505
	29.0912	29.0505	28.9149	28.6708	28.3115	27.8351	27.2425	26.5371	25.7241	24.8103	23.8046	22.7179	21.5631	20.355	19.1095	17.8435	16.5737	15.3164	14.0865	12.8965	11.7561	10.6709	9.64241	8.66664	7.73434	6.83061	5.93519	5.02296	4.06486	3.02893	1.88158	0.588664	-0.817696	-2.08375	-3.20998	-4.23051	-5.17873	-6.08619	-6.98137	-7.88863	-8.82735	-9.81149	-10.8494	-11.9441	-13.0933	-14.2908	-15.5263	-16.7867	-18.0571
	30.5502	30.5077	30.3668	30.1141	29.7432	29.2523	28.6426	27.9173	27.0814	26.1416	25.1065	23.9869	22.7953	21.5464	20.2562	18.9415	17.6194	16.3064	15.0175	13.7659	12.5613	11.4102	10.314	9.26942	8.26736	7.29318	6.32674	5.34304	4.31302	3.20478	1.98479	0.619005	-0.860299	-2.1992	-3.39802	-4.49079	-5.51085	-6.48972	-7.45583	-8.43344	-9.44178	-10.4946	-11.5999	-12.7603	-13.9733	-15.232	-16.5259	-17.8415	-19.1636
	32.0092	31.9649	31.8186	31.5573	31.1748	30.6695	30.0427	29.2974	28.4387	27.473	26.4085	25.2559	24.0275	22.7378	21.4029	20.0396	18.6652	17.2964	15.9486	14.6352	13.3666	12.1494	10.9856	9.8722	8.80039	7.75575	6.7183	5.66311	4.56118	3.38063	2.088	0.649345	-0.902902	-2.31464	-3.58605	-4.75106	-5.84297	-6.89325	-7.93029	-8.97824	-10.0562	-11.1776	-12.3503	-13.5765	-14.8532	-16.1731	-17.5255	-18.8964	-20.2701
	33.4682	33.4221	33.2705	33.0006	32.6065	32.0867	31.4427	30.6776	29.796	28.8043	27.7105	26.5248	25.2596	23.9292	22.5496	21.1377	19.711	18.2864	16.8797	15.5046	14.1719	12.8886	11.6573	10.475	9.33341	8.21831	7.10986	5.98318	4.80933	3.55648	2.19121	0.679685	-0.945504	-2.43008	-3.77409	-5.01134	-6.17509	-7.29678	-8.40474	-9.52305	-10.6706	-11.8607	-13.1008	-14.3927	-15.7331	-17.1143	-18.5251	-19.9512	-21.3766
	34.9272	34.8793	34.7224	34.4439	34.0381	33.504	32.8428	32.0578	31.1534	30.1357	29.0125	27.7938	26.4918	25.1206	23.6963	22.2358	20.7568	19.2764	17.8107	16.3739	14.9772	13.6279	12.3289	11.0778	9.86644	8.68088	7.50141	6.30325	5.05749	3.73233	2.29442	0.710025	-0.988107	-2.54553	-3.96212	-5.27162	-6.50721	-7.70031	-8.8792	-10.0679	-11.2851	-12.5438	-13.8512	-15.2089	-16.613	-18.0555	-19.5247	-21.006	-22.4832
	36.3863	36.3365	36.1743	35.8871	35.4698	34.9212	34.2429	33.4379	32.5107	31.467	30.3145	29.0628	27.724	26.312	24.843	23.3339	21.8025	20.2663	18.7418	17.2433	15.7824	14.3671	13.0005	11.6805	10.3995	9.14345	7.89297	6.62332	5.30565	3.90819	2.39763	0.740365	-1.03071	-2.66097	-4.15016	-5.5319	-6.83934	-8.10384	-9.35366	-10.6127	-11.8995	-13.2269	-14.6017	-16.0251	-17.4929	-18.9967	-20.5243	-22.0608	-23.5897
	37.8453	37.7937	37.6261	37.3304	36.9014	36.3384	35.6429	34.8181	33.868	32.7984	31.6165	30.3318	28.9561	27.5035	25.9897	24.432	22.8483	21.2563	19.6728	18.1126	16.5877	15.1063	13.6721	12.2833	10.9325	9.60602	8.28452	6.94339	5.55381	4.08404	2.50083	0.770705	-1.07331	-2.77641	-4.33819	-5.79218	-7.17146	-8.50737	-9.82812	-11.1575	-12.5139	-13.91	-15.3522	-16.8413	-18.3728	-19.9378	-21.5239	-23.1156	-24.6962
y/mm	0	-0.596499	-1.34816	-2.21747	-3.1684	-4.16705	-5.18207	-6.18487	-7.14992	-8.05493	-8.88116	-9.61364	-10.2414	-10.7574	-11.1589	-11.4469	-11.6263	-11.7051	-11.6947	-11.6088	-11.4635	-11.276	-11.0643	-10.8463	-10.6383	-10.4548	-10.3064	-10.1998	-10.1359	-10.1101	-10.1114	-10.1221	-10.1206	-10.1099	-10.1122	-10.1438	-10.2147	-10.3286	-10.4834	-10.6719	-10.8826	-11.1008	-11.3097	-11.4914	-11.6279	-11.7021	-11.6984	-11.6034	-11.4063
	0	-0.66942	-1.49384	-2.4356	-3.45861	-4.52893	-5.61516	-6.68867	-7.72378	-8.69804	-9.59244	-10.3917	-11.0843	-11.6631	-12.1248	-12.4699	-12.703	-12.832	-12.8679	-12.8245	-12.7176	-12.5647	-12.3839	-12.1932	-12.0094	-11.8469	-11.7169	-11.6257	-11.5747	-11.5588	-11.5668	-11.5808	-11.579	-11.5644	-11.5594	-11.5806	-11.6382	-11.7361	-11.8722	-12.0391	-12.2252	-12.4155	-12.5929	-12.7393	-12.8367	-12.8679	-12.8172	-12.6714	-12.4199
	0	-0.742341	-1.63951	-2.65373	-3.74882	-4.89081	-6.04826	-7.19246	-8.29765	-9.34116	-10.3037	-11.1697	-11.9273	-12.5688	-13.0906	-13.4929	-13.7798	-13.959	-14.0412	-14.0402	-13.9718	-13.8534	-13.7034	-13.5401	-13.3804	-13.239	-13.1273	-13.0517	-13.0135	-13.0075	-13.0222	-13.0395	-13.0374	-13.0189	-13.0067	-13.0174	-13.0618	-13.1437	-13.261	-13.4063	-13.5677	-13.7301	-13.876	-13.9873	-14.0456	-14.0336	-13.9359	-13.7393	-13.4335
	0	-0.815262	-1.78518	-2.87185	-4.03903	-5.25269	-6.48135	-7.69626	-8.87152	-9.98427	-11.015	-11.9477	-12.7703	-13.4746	-14.0564	-14.5159	-14.8566	-15.0859	-15.2145	-15.2559	-15.2259	-15.1421	-15.023	-14.887	-14.7514	-14.6312	-14.5377	-14.4777	-14.4523	-14.4562	-14.4776	-14.4982	-14.4958	-14.4734	-14.4539	-14.4543	-14.4853	-14.5512	-14.6498	-14.7735	-14.9103	-15.0447	-15.1592	-15.2352	-15.2544	-15.1994	-15.0547	-14.8073	-14.4471
	0	-0.888183	-1.93086	-3.08998	-4.32924	-5.61456	-6.91445	-8.20006	-9.44538	-10.6274	-11.7263	-12.7257	-13.6132	-14.3803	-15.0223	-15.5388	-15.9333	-16.2128	-16.3878	-16.4716	-16.4801	-16.4308	-16.3426	-16.2339	-16.1224	-16.0233	-15.9481	-15.9037	-15.8911	-15.9048	-15.933	-15.9569	-15.9541	-15.9279	-15.9011	-15.8911	-15.9089	-15.9587	-16.0386	-16.1407	-16.2528	-16.3593	-16.4424	-16.4832	-16.4632	-16.3652	-16.1735	-15.8753	-15.4607
	0	-0.961104	-2.07653	-3.30811	-4.61945	-5.97644	-7.34754	-8.70385	-10.0192	-11.2705	-12.4375	-13.5038	-14.4562	-15.286	-15.9881	-16.5618	-17.0101	-17.3398	-17.5611	-17.6873	-17.7342	-17.7196	-17.6621	-17.5808	-17.4934	-17.4154	-17.3586	-17.3297	-17.3299	-17.3535	-17.3884	-17.4156	-17.4125	-17.3825	-17.3483	-17.328	-17.3325	-17.3663	-17.4273	-17.5079	-17.5954	-17.674	-17.7255	-17.7311	-17.6721	-17.5309	-17.2922	-16.9432	-16.4742
	0	-1.03403	-2.2222	-3.52624	-4.90966	-6.33832	-7.78063	-9.20765	-10.5931	-11.9136	-13.1488	-14.2818	-15.2992	-16.1917	-16.954	-17.5848	-18.0869	-18.4667	-18.7344	-18.903	-18.9884	-19.0083	-18.9817	-18.9277	-18.8645	-18.8076	-18.769	-18.7557	-18.7687	-18.8022	-18.8438	-18.8743	-18.8709	-18.837	-18.7956	-18.7648	-18.756	-18.7738	-18.8161	-18.8751	-18.9379	-18.9886	-19.0087	-18.9791	-18.8809	-18.6967	-18.411	-18.0112	-17.4878
	0	-1.10695	-2.36788	-3.74437	-5.19987	-6.7002	-8.21373	-9.71144	-11.167	-12.5567	-13.8601	-15.0598	-16.1421	-17.0974	-17.9198	-18.6078	-19.1636	-19.5937	-19.9077	-20.1187	-20.2425	-20.297	-20.3013	-20.2747	-20.2355	-20.1997	-20.1794	-20.1817	-20.2074	-20.2509	-20.2992	-20.333	-20.3293	-20.2915	-20.2428	-20.2016	-20.1796	-20.1814	-20.2049	-20.2422	-20.2805	-20.3032	-20.2919	-20.227	-20.0898	-19.8625	-19.5298	-19.0792	-18.5014
	0	-1.17987	-2.51355	-3.9625	-5.49008	-7.06208	-8.64682	-10.2152	-11.7408	-13.1998	-14.5714	-15.8378	-16.9851	-18.0031	-18.8857	-19.6307	-20.2404	-20.7206	-21.0809	-21.3344	-21.4966	-21.5857	-21.6208	-21.6216	-21.6065	-21.5918	-21.5898	-21.6077	-21.6462	-21.6995	-21.7546	-21.7917	-21.7877	-21.746	-21.69	-21.6385	-21.6032	-21.5889	-21.5937	-21.6094	-21.623	-21.6178	-21.575	-21.475	-21.2986	-21.0282	-20.6485	-20.1471	-19.515
	0	-1.25279	-2.65922	-4.18063	-5.78029	-7.42395	-9.07991	-10.719	-12.3147	-13.843	-15.2827	-16.6158	-17.8281	-18.9088	-19.8515	-20.6537	-21.3172	-21.8475	-22.2542	-22.5501	-22.7508	-22.8744	-22.9404	-22.9685	-22.9775	-22.984	-23.0003	-23.0337	-23.085	-23.1482	-23.21	-23.2504	-23.2461	-23.2005	-23.1372	-23.0753	-23.0267	-22.9964	-22.9825	-22.9766	-22.9656	-22.9325	-22.8582	-22.7229	-22.5074	-22.194	-21.7673	-21.2151	-20.5286
	0	-1.32571	-2.8049	-4.39876	-6.0705	-7.78583	-9.51301	-11.2228	-12.8886	-14.4861	-15.9939	-17.3939	-18.6711	-19.8145	-20.8173	-21.6767	-22.3939	-22.9745	-23.4275	-23.7658	-24.0049	-24.1631	-24.2599	-24.3154	-24.3486	-24.3761	-24.4107	-24.4596	-24.5238	-24.5969	-24.6654	-24.7091	-24.7045	-24.655	-24.5845	-24.5121	-24.4503	-24.404	-24.3713	-24.3438	-24.3081	-24.2471	-24.1414	-23.9709	-23.7163	-23.3597	-22.8861	-22.2831	-21.5422
	0	-1.39863	-2.95057	-4.61689	-6.36071	-8.14771	-9.9461	-11.7266	-13.4624	-15.1292	-16.7052	-18.1719	-19.514	-20.7202	-21.7832	-22.6997	-23.4707	-24.1014	-24.6008	-24.9814	-25.2591	-25.4518	-25.5795	-25.6623	-25.7196	-25.7682	-25.8211	-25.8856	-25.9626	-26.0456	-26.1208	-26.1678	-26.1629	-26.1095	-26.0317	-25.949	-25.8738	-25.8115	-25.76	-25.711	-25.6507	-25.5617	-25.4245	-25.2188	-24.9251	-24.5255	-24.0048	-23.3511	-22.5558
	0	-1.47155	-3.09624	-4.83501	-6.65093	-8.50959	-10.3792	-12.2304	-14.0363	-15.7723	-17.4165	-18.9499	-20.357	-21.6259	-22.749	-23.7226	-24.5475	-25.2283	-25.7741	-26.1971	-26.5132	-26.7405	-26.8991	-27.0092	-27.0906	-27.1604	-27.2315	-27.3116	-27.4014	-27.4943	-27.5762	-27.6265	-27.6213	-27.564	-27.4789	-27.3858	-27.2974	-27.2191	-27.1488	-27.0782	-26.9932	-26.8763	-26.7077	-26.4668	-26.1339	-25.6913	-25.1236	-24.419	-23.5694
	0	-1.54447	-3.24192	-5.05314	-6.94114	-8.87146	-10.8123	-12.7342	-14.6102	-16.4154	-18.1278	-19.7279	-21.2	-22.5317	-23.7149	-24.7456	-25.6242	-26.3553	-26.9474	-27.4128	-27.7674	-28.0293	-28.2186	-28.3561	-28.4616	-28.5525	-28.6419	-28.7376	-28.8402	-28.9429	-29.0316	-29.0852	-29.0797	-29.0185	-28.9262	-28.8226	-28.721	-28.6266	-28.5376	-28.4454	-28.3358	-28.191	-27.9909	-27.7147	-27.3428	-26.857	-26.2424	-25.487	-24.583
	0	-1.61739	-3.38759	-5.27127	-7.23135	-9.23334	-11.2454	-13.238	-15.184	-17.0585	-18.839	-20.5059	-22.0429	-23.4374	-24.6807	-25.7686	-26.701	-27.4822	-28.1206	-28.6285	-29.0215	-29.318	-29.5382	-29.7031	-29.8327	-29.9446	-30.0524	-30.1636	-30.279	-30.3916	-30.487	-30.5439	-30.5381	-30.473	-30.3734	-30.2595	-30.1445	-30.0341	-29.9264	-29.8125	-29.6783	-29.5056	-29.274	-28.9627	-28.5516	-28.0228	-27.3611	-26.555	-25.5966
	0	-1.69031	-3.53326	-5.4894	-7.52156	-9.59522	-11.6785	-13.7418	-15.7579	-17.7017	-19.5503	-21.284	-22.8859	-24.3431	-25.6465	-26.7916	-27.7778	-28.6092	-29.2939	-29.8442	-30.2756	-30.6067	-30.8578	-31.05	-31.2037	-31.3367	-31.4628	-31.5896	-31.7178	-31.8403	-31.9424	-32.0026	-31.9965	-31.9275	-31.8206	-31.6963	-31.5681	-31.4417	-31.3152	-31.1797	-31.0209	-30.8202	-30.5572	-30.2107	-29.7605	-29.1886	-28.4799	-27.6229	-26.6102
	0	-1.76324	-3.67894	-5.70753	-7.81177	-9.9571	-12.1116	-14.2456	-16.3318	-18.3448	-20.2616	-22.062	-23.7289	-25.2488	-26.6124	-27.8145	-28.8545	-29.7361	-30.4672	-31.0599	-31.5298	-31.8954	-32.1773	-32.3969	-32.5747	-32.7289	-32.8732	-33.0156	-33.1566	-33.289	-33.3978	-33.4613	-33.4549	-33.382	-33.2678	-33.1332	-32.9916	-32.8492	-32.704	-32.5469	-32.3634	-32.1349	-31.8404	-31.4586	-30.9693	-30.3543	-29.5987	-28.6909	-27.6238
	0	-1.83616	-3.82461	-5.92566	-8.10198	-10.319	-12.5447	-14.7494	-16.9056	-18.9879	-20.9729	-22.84	-24.5718	-26.1545	-27.5782	-28.8375	-29.9313	-30.863	-31.6405	-32.2756	-32.7839	-33.1841	-33.4969	-33.7438	-33.9457	-34.121	-34.2836	-34.4416	-34.5953	-34.7376	-34.8532	-34.92	-34.9133	-34.8365	-34.7151	-34.57	-34.4152	-34.2568	-34.0927	-33.9141	-33.706	-33.4495	-33.1235	-32.7066	-32.1781	-31.5201	-30.7174	-29.7589	-28.6374
	0	-1.90908	-3.97028	-6.14379	-8.39219	-10.6809	-12.9778	-15.2532	-17.4795	-19.631	-21.6842	-23.618	-25.4148	-27.0602	-28.5441	-29.8605	-31.0081	-31.99	-32.8138	-33.4913	-34.0381	-34.4728	-34.8164	-35.0907	-35.3168	-35.5131	-35.6941	-35.8675	-36.0341	-36.1863	-36.3086	-36.3787	-36.3717	-36.291	-36.1623	-36.0068	-35.8388	-35.6643	-35.4815	-35.2813	-35.0485	-34.7641	-34.4067	-33.9545	-33.387	-32.6859	-31.8362	-30.8268	-29.651
	0	-1.982	-4.11596	-6.36192	-8.6824	-11.0427	-13.4108	-15.757	-18.0534	-20.2741	-22.3954	-24.3961	-26.2578	-27.9659	-29.5099	-30.8835	-32.0848	-33.1169	-33.9871	-34.707	-35.2922	-35.7615	-36.136	-36.4376	-36.6878	-36.9053	-37.1045	-37.2935	-37.4729	-37.635	-37.764	-37.8374	-37.8301	-37.7455	-37.6095	-37.4437	-37.2623	-37.0718	-36.8703	-36.6485	-36.3911	-36.0787	-35.6899	-35.2025	-34.5958	-33.8516	-32.9549	-31.8948	-30.6645
z/mm	10.5311	10.528	10.5067	10.4517	10.3504	10.1935	9.97517	9.69306	9.34776	8.94257	8.48308	7.97663	7.43195	6.85862	6.26679	5.66676	5.06868	4.48232	3.91679	3.38036	2.88024	2.42247	2.01182	1.65169	1.34417	1.08994	0.888327	0.737194	0.632808	0.569536	0.539382	0.531324	0.531715	0.542563	0.577608	0.647305	0.759214	0.918621	1.12898	1.39216	1.70861	2.07741	2.49626	2.96152	3.4682	4.01006	4.57969	5.16868	5.76779
	12.0488	12.0456	12.0243	11.9688	11.8664	11.7076	11.4866	11.2009	10.8513	10.4413	9.97675	9.46542	8.9163	8.33929	7.74476	7.14319	6.54484	5.9595	5.39621	4.86308	4.36711	3.91408	3.50842	3.15323	2.85026	2.59995	2.40144	2.25253	2.14953	2.08695	2.05704	2.04902	2.04941	2.0602	2.09494	2.16384	2.27424	2.43128	2.63838	2.89752	3.20933	3.57317	3.98704	4.44765	4.9503	5.48902	6.05662	6.6448	7.24439
	13.5665	13.5633	13.5418	13.4859	13.3824	13.2218	12.998	12.7087	12.3547	11.9399	11.4704	10.9542	10.4007	9.81996	9.22273	8.61963	8.02101	7.43668	6.87562	6.34579	5.85398	5.40568	5.00502	4.65477	4.35635	4.10997	3.91456	3.76787	3.66624	3.60436	3.5747	3.56671	3.5671	3.57784	3.61228	3.68038	3.78926	3.94393	4.14779	4.40288	4.71006	5.06893	5.47783	5.93377	6.43239	6.96798	7.53354	8.12092	8.721
	15.0842	15.081	15.0594	15.003	14.8984	14.7359	14.5094	14.2165	13.8582	13.4386	12.9641	12.443	11.885	11.3006	10.7007	10.0961	9.49718	8.91386	8.35503	7.82851	7.34086	6.89729	6.50163	6.1563	5.86245	5.61998	5.42768	5.2832	5.18296	5.12178	5.09235	5.08441	5.0848	5.09547	5.12961	5.19692	5.30429	5.45659	5.65719	5.90825	6.21078	6.56468	6.96861	7.41989	7.91448	8.44694	9.01046	9.59704	10.1976
	16.6019	16.5987	16.5769	16.52	16.4144	16.25	16.0208	15.7243	15.3617	14.9373	14.4578	13.9318	13.3694	12.7813	12.1787	11.5725	10.9733	10.391	9.83444	9.31122	8.82773	8.3889	7.99823	7.65784	7.36854	7.12999	6.9408	6.79854	6.69968	6.63919	6.61001	6.6021	6.60249	6.61311	6.64695	6.71346	6.81931	6.96925	7.1666	7.41361	7.71151	8.06044	8.45939	8.90602	9.39658	9.92589	10.4874	11.0732	11.6742
	18.1196	18.1164	18.0945	18.0371	17.9304	17.7642	17.5322	17.2321	16.8652	16.436	15.9514	15.4206	14.8537	14.262	13.6566	13.0489	12.4495	11.8682	11.3139	10.7939	10.3146	9.8805	9.49483	9.15937	8.87463	8.64	8.45391	8.31388	8.2164	8.15661	8.12767	8.1198	8.12019	8.13075	8.16428	8.23	8.33434	8.4819	8.676	8.91897	9.21223	9.5562	9.95018	10.3921	10.8787	11.4049	11.9643	12.5493	13.1508
	19.6373	19.6341	19.6121	19.5542	19.4464	19.2783	19.0436	18.7399	18.3687	17.9347	17.4451	16.9094	16.3381	15.7426	15.1346	14.5254	13.9257	13.3454	12.7933	12.2767	11.8015	11.3721	10.9914	10.6609	10.3807	10.15	9.96703	9.82922	9.73311	9.67402	9.64533	9.63749	9.63788	9.64839	9.68162	9.74654	9.84936	9.99456	10.1854	10.4243	10.713	11.052	11.441	11.8783	12.3608	12.8838	13.4412	14.0254	14.6274
	21.155	21.1518	21.1296	21.0713	20.9624	20.7925	20.555	20.2477	19.8722	19.4333	18.9388	18.3981	17.8224	17.2233	16.6126	16.0018	15.4018	14.8226	14.2727	13.7594	13.2883	12.8637	12.488	12.1624	11.8868	11.66	11.4801	11.3446	11.2498	11.1914	11.163	11.1552	11.1556	11.166	11.199	11.2631	11.3644	11.5072	11.6948	11.9297	12.2137	12.5477	12.9317	13.3644	13.8429	14.3628	14.9182	15.5015	16.104
	22.6727	22.6694	22.6472	22.5884	22.4784	22.3066	22.0664	21.7556	21.3757	20.932	20.4324	19.8869	19.3068	18.704	18.0905	17.4782	16.878	16.2998	15.7521	15.2421	14.7752	14.3553	13.9846	13.664	13.3929	13.17	12.9933	12.8599	12.7665	12.7088	12.6806	12.6729	12.6733	12.6837	12.7163	12.7796	12.8794	13.0199	13.2042	13.4351	13.7144	14.0435	14.4225	14.8505	15.325	15.8417	16.3951	16.9777	17.5806
	24.1904	24.1871	24.1647	24.1054	23.9944	23.8208	23.5778	23.2634	22.8792	22.4307	21.9261	21.3757	20.7911	20.1846	19.5685	18.9547	18.3542	17.7769	17.2315	16.7248	16.2621	15.8469	15.4812	15.1655	14.899	14.68	14.5064	14.3752	14.2833	14.2263	14.1983	14.1906	14.191	14.2013	14.2336	14.2962	14.3944	14.5325	14.7136	14.9404	15.2151	15.5392	15.9133	16.3366	16.807	17.3207	17.872	18.4538	19.0572
	25.7081	25.7048	25.6823	25.6225	25.5104	25.3349	25.0893	24.7712	24.3827	23.9294	23.4198	22.8645	22.2755	21.6653	21.0465	20.4311	19.8303	19.2541	18.7109	18.2075	17.749	17.3385	16.9778	16.667	16.4051	16.1901	16.0195	15.8906	15.8	15.7437	15.716	15.7083	15.7087	15.7189	15.751	15.8127	15.9095	16.0452	16.223	16.4458	16.7159	17.035	17.4041	17.8228	18.2891	18.7996	19.3489	19.9299	20.5338
	27.2257	27.2225	27.1998	27.1396	27.0265	26.8491	26.6007	26.279	25.8862	25.4281	24.9135	24.3533	23.7599	23.146	22.5244	21.9075	21.3065	20.7313	20.1903	19.6902	19.2358	18.8301	18.4745	18.1686	17.9112	17.7001	17.5326	17.4059	17.3167	17.2611	17.2336	17.226	17.2264	17.2366	17.2683	17.3292	17.4245	17.5578	17.7324	17.9512	18.2166	18.5308	18.8949	19.3089	19.7712	20.2786	20.8258	21.406	22.0104
	28.7434	28.7402	28.7174	28.6567	28.5425	28.3632	28.1121	27.7868	27.3897	26.9267	26.4071	25.8421	25.2442	24.6266	24.0024	23.384	22.7827	22.2085	21.6697	21.1729	20.7227	20.3217	19.9711	19.6701	19.4173	19.2101	19.0457	18.9212	18.8334	18.7785	18.7513	18.7437	18.744	18.7542	18.7856	18.8458	18.9395	19.0705	19.2418	19.4565	19.7173	20.0265	20.3857	20.795	21.2533	21.7576	22.3028	22.8821	23.4871
	30.2611	30.2579	30.2349	30.1737	30.0585	29.8774	29.6235	29.2946	28.8932	28.4254	27.9008	27.3309	26.7286	26.1073	25.4804	24.8604	24.2588	23.6857	23.1492	22.6557	22.2096	21.8133	21.4677	21.1717	20.9234	20.7201	20.5588	20.4366	20.3501	20.2959	20.2689	20.2614	20.2617	20.2718	20.303	20.3623	20.4545	20.5832	20.7512	20.9619	21.218	21.5223	21.8764	22.2811	22.7354	23.2365	23.7797	24.3583	24.9637
	31.7788	31.7756	31.7525	31.6908	31.5745	31.3915	31.1349	30.8024	30.3967	29.9241	29.3945	28.8197	28.2129	27.588	26.9583	26.3368	25.735	25.1629	24.6286	24.1384	23.6964	23.305	22.9643	22.6732	22.4295	22.2301	22.072	21.9519	21.8669	21.8133	21.7866	21.7791	21.7794	21.7895	21.8203	21.8788	21.9696	22.0958	22.2607	22.4672	22.7187	23.018	23.3672	23.7673	24.2175	24.7155	25.2566	25.8344	26.4403
	33.2965	33.2932	33.2701	33.2079	33.0905	32.9057	32.6463	32.3102	31.9001	31.4228	30.8881	30.3085	29.6973	29.0686	28.4363	27.8133	27.2112	26.64	26.108	25.6211	25.1833	24.7966	24.4609	24.1747	23.9355	23.7401	23.5851	23.4672	23.3836	23.3307	23.3042	23.2968	23.2971	23.3071	23.3376	23.3954	23.4846	23.6085	23.7701	23.9726	24.2195	24.5138	24.858	25.2534	25.6996	26.1944	26.7335	27.3105	27.9169
	34.8142	34.8109	34.7876	34.725	34.6065	34.4198	34.1577	33.818	33.4036	32.9215	32.3818	31.7972	31.1816	30.5493	29.9143	29.2897	28.6873	28.1172	27.5874	27.1038	26.6702	26.2882	25.9575	25.6763	25.4416	25.2501	25.0982	24.9826	24.9003	24.8482	24.8219	24.8144	24.8148	24.8248	24.855	24.9119	24.9996	25.1211	25.2795	25.478	25.7202	26.0095	26.3488	26.7395	27.1817	27.6734	28.2105	28.7866	29.3935
	36.3319	36.3286	36.3052	36.2421	36.1225	35.934	35.6691	35.3259	34.9071	34.4202	33.8755	33.286	32.666	32.03	31.3923	30.7661	30.1635	29.5944	29.0668	28.5865	28.1571	27.7798	27.4541	27.1778	26.9477	26.7601	26.6113	26.4979	26.417	26.3656	26.3396	26.3321	26.3325	26.3424	26.3723	26.4285	26.5146	26.6338	26.7889	26.9833	27.2209	27.5053	27.8396	28.2256	28.6638	29.1523	29.6874	30.2627	30.8701
	37.8496	37.8463	37.8227	37.7591	37.6385	37.4481	37.1805	36.8337	36.4106	35.9188	35.3692	34.7748	34.1503	33.5106	32.8702	32.2426	31.6397	31.0716	30.5462	30.0692	29.6439	29.2714	28.9507	28.6793	28.4538	28.2701	28.1244	28.0133	27.9337	27.883	27.8572	27.8498	27.8502	27.86	27.8896	27.945	28.0297	28.1464	28.2983	28.4887	28.7216	29.0011	29.3304	29.7118	30.1459	30.6313	31.1643	31.7389	32.3467
	39.3673	39.364	39.3403	39.2762	39.1545	38.9623	38.6919	38.3415	37.9141	37.4175	36.8628	36.2636	35.6347	34.9913	34.3482	33.719	33.1158	32.5488	32.0256	31.552	31.1308	30.763	30.4473	30.1809	29.9599	29.7802	29.6376	29.5286	29.4504	29.4004	29.3749	29.3675	29.3679	29.3777	29.407	29.4615	29.5447	29.6591	29.8077	29.9941	30.2224	30.4968	30.8211	31.1979	31.628	32.1103	32.6412	33.215	33.8233
[truncated: 77 more columns]

## Sheet: Fig 12e
	Fig 12e(n2=3)
	1 Coordinate value of point on the axodes of SCG
x/mm	18.2093	18.1411	17.8655	17.308	16.44	15.2769	13.8705	12.2975	10.6471	9.00958	7.46834	6.09318	4.93575	4.02565	3.3671	2.93642	2.68072	2.51854	2.34226	2.0219	1.40946	0.345342	-0.662892	-1.23595	-1.5319	-1.6964	-1.85772	-2.12208	-2.5698	-3.25291	-4.19457	-5.39033	-6.81055	-8.40357	-10.0993	-11.8138	-13.4554	-14.9335	-16.1696	-17.1097	-17.736	-18.0745	-18.1965	-18.1857	-17.9761	-17.4899	-16.696	-15.6075	-14.2744
	19.4079	19.3365	19.0509	18.4758	17.582	16.3852	14.9379	13.3178	11.6154	9.92203	8.32187	6.8851	5.66349	4.68649	3.95805	3.45424	3.12207	2.88022	2.62153	2.21671	1.51851	0.368011	-0.72673	-1.38591	-1.76696	-2.0148	-2.25701	-2.59937	-3.12203	-3.87708	-4.88789	-6.15025	-7.63463	-9.2892	-11.0435	-12.8126	-14.5041	-16.026	-17.2986	-18.2673	-18.9142	-19.2658	-19.3942	-19.3835	-19.1671	-18.6663	-17.8495	-16.7302	-15.3589
	20.6065	20.5319	20.2364	19.6437	18.7241	17.4935	16.0052	14.3381	12.5837	10.8345	9.1754	7.67703	6.39124	5.34733	4.549	3.97206	3.56341	3.2419	2.90081	2.41152	1.62757	0.390679	-0.790567	-1.53587	-2.00202	-2.3332	-2.6563	-3.07666	-3.67425	-4.50124	-5.58122	-6.91018	-8.4587	-10.1748	-11.9876	-13.8115	-15.5528	-17.1184	-18.4275	-19.4249	-20.0924	-20.4571	-20.5919	-20.5813	-20.358	-19.8426	-19.003	-17.8528	-16.4434
	21.8051	21.7273	21.4218	20.8115	19.8662	18.6019	17.0726	15.3584	13.5519	11.7469	10.0289	8.46896	7.11898	6.00817	5.13996	4.48988	4.00476	3.60358	3.18008	2.60634	1.73662	0.413348	-0.854405	-1.68584	-2.23709	-2.65159	-3.05559	-3.55395	-4.22648	-5.1254	-6.27454	-7.6701	-9.28277	-11.0605	-12.9318	-14.8104	-16.6015	-18.2108	-19.5565	-20.5825	-21.2706	-21.6484	-21.7896	-21.7791	-21.549	-21.019	-20.1565	-18.9754	-17.5279
	23.0037	22.9228	22.6072	21.9793	21.0083	19.7102	18.14	16.3786	14.5202	12.6594	10.8825	9.26089	7.84673	6.66901	5.73091	5.0077	4.44611	3.96526	3.45936	2.80115	1.84568	0.436016	-0.918243	-1.8358	-2.47215	-2.96999	-3.45488	-4.03124	-4.7787	-5.74957	-6.96786	-8.43003	-10.1068	-11.9461	-13.8759	-15.8093	-17.6502	-19.3033	-20.6855	-21.74	-22.4488	-22.8397	-22.9874	-22.9769	-22.7399	-22.1953	-21.31	-20.0981	-18.6123
	24.2023	24.1182	23.7927	23.1471	22.1504	20.8186	19.2073	17.3989	15.4885	13.5718	11.736	10.0528	8.57448	7.32985	6.32186	5.52553	4.88745	4.32694	3.73864	2.99596	1.95473	0.458685	-0.982081	-1.98577	-2.70721	-3.28838	-3.85417	-4.50853	-5.33092	-6.37373	-7.66119	-9.18995	-10.9309	-12.8317	-14.8201	-16.8081	-18.6989	-20.3957	-21.8145	-22.8976	-23.627	-24.031	-24.1851	-24.1747	-23.9309	-23.3717	-22.4635	-21.2207	-19.6968
	25.4009	25.3136	24.9781	24.3149	23.2924	21.9269	20.2747	18.4192	16.4568	14.4843	12.5895	10.8447	9.30222	7.99069	6.91281	6.04335	5.3288	4.68863	4.01791	3.19078	2.06379	0.481354	-1.04592	-2.13573	-2.94228	-3.60678	-4.25346	-4.98582	-5.88315	-6.99789	-8.35451	-9.94988	-11.755	-13.7173	-15.7642	-17.807	-19.7476	-21.4882	-22.9434	-24.0552	-24.8051	-25.2223	-25.3828	-25.3726	-25.1219	-24.548	-23.6171	-22.3433	-20.7813
	26.5995	26.509	26.1635	25.4827	24.4345	23.0353	21.3421	19.4395	17.4251	15.3967	13.443	11.6367	10.03	8.65154	7.50376	6.56117	5.77015	5.05031	4.29719	3.38559	2.17284	0.504022	-1.10976	-2.28569	-3.17734	-3.92517	-4.65275	-5.46311	-6.43537	-7.62206	-9.04783	-10.7098	-12.5791	-14.603	-16.7084	-18.8059	-20.7963	-22.5806	-24.0724	-25.2128	-25.9833	-26.4136	-26.5806	-26.5704	-26.3128	-25.7244	-24.7706	-23.466	-21.8658
	27.798	27.7044	27.349	26.6506	25.5766	24.1436	22.4094	20.4598	18.3934	16.3092	14.2966	12.4286	10.7577	9.31238	8.09471	7.07899	6.2115	5.41199	4.57646	3.5804	2.2819	0.526691	-1.17359	-2.43566	-3.4124	-4.24357	-5.05204	-5.9404	-6.98759	-8.24622	-9.74115	-11.4697	-13.4031	-15.4886	-17.6525	-19.8047	-21.845	-23.673	-25.2014	-26.3704	-27.1615	-27.6049	-27.7783	-27.7682	-27.5038	-26.9007	-25.9241	-24.5886	-22.9503
	28.9966	28.8998	28.5344	27.8184	26.7187	25.2519	23.4768	21.48	19.3617	17.2217	15.1501	13.2205	11.4855	9.97322	8.68566	7.59681	6.65284	5.77367	4.85574	3.77522	2.39095	0.549359	-1.23743	-2.58562	-3.64747	-4.56196	-5.45133	-6.41769	-7.53982	-8.87038	-10.4345	-12.2297	-14.2272	-16.3742	-18.5967	-20.8036	-22.8937	-24.7655	-26.3303	-27.528	-28.3397	-28.7962	-28.976	-28.966	-28.6947	-28.0771	-27.0776	-25.7112	-24.0348
	30.1952	30.0952	29.7198	28.9862	27.8607	26.3603	24.5442	22.5003	20.3299	18.1341	16.0036	14.0125	12.2132	10.6341	9.27662	8.11463	7.09419	6.13535	5.13501	3.97003	2.50001	0.572028	-1.30127	-2.73558	-3.88253	-4.88036	-5.85061	-6.89498	-8.09204	-9.49455	-11.1278	-12.9896	-15.0513	-17.2599	-19.5409	-21.8025	-23.9424	-25.8579	-27.4593	-28.6855	-29.5179	-29.9875	-30.1738	-30.1638	-29.8857	-29.2534	-28.2311	-26.8338	-25.1192
	31.3938	31.2907	30.9053	30.154	29.0028	27.4686	25.6115	23.5206	21.2982	19.0466	16.8572	14.8044	12.941	11.2949	9.86757	8.63246	7.53554	6.49703	5.41429	4.16484	2.60906	0.594696	-1.36511	-2.88555	-4.11759	-5.19876	-6.2499	-7.37227	-8.64426	-10.1187	-11.8211	-13.7495	-15.8753	-18.1455	-20.485	-22.8014	-24.9911	-26.9504	-28.5883	-29.8431	-30.6961	-31.1788	-31.3715	-31.3616	-31.0766	-30.4298	-29.3846	-27.9565	-26.2037
	32.5924	32.4861	32.0907	31.3218	30.1449	28.577	26.6789	24.5409	22.2665	19.959	17.7107	15.5963	13.6687	11.9557	10.4585	9.15028	7.97689	6.85872	5.69356	4.35966	2.71812	0.617365	-1.42894	-3.03551	-4.35266	-5.51715	-6.64919	-7.84956	-9.19649	-10.7429	-12.5144	-14.5094	-16.6994	-19.0311	-21.4292	-23.8002	-26.0398	-28.0428	-29.7172	-31.0007	-31.8743	-32.3701	-32.5692	-32.5594	-32.2676	-31.6061	-30.5382	-29.0791	-27.2882
	33.791	33.6815	33.2761	32.4897	31.287	29.6853	27.7463	25.5611	23.2348	20.8715	18.5642	16.3882	14.3964	12.6166	11.0495	9.6681	8.41823	7.2204	5.97284	4.55447	2.82717	0.640033	-1.49278	-3.18547	-4.58772	-5.83555	-7.04848	-8.32685	-9.74871	-11.367	-13.2078	-15.2694	-17.5235	-19.9167	-22.3733	-24.7991	-27.0885	-29.1352	-30.8462	-32.1583	-33.0525	-33.5615	-33.767	-33.7572	-33.4586	-32.7825	-31.6917	-30.2017	-28.3727
	34.9896	34.8769	34.4615	33.6575	32.429	30.7937	28.8136	26.5814	24.2031	21.7839	19.4177	17.1802	15.1242	13.2774	11.6404	10.1859	8.85958	7.58208	6.25212	4.74928	2.93623	0.662702	-1.55662	-3.33544	-4.82278	-6.15394	-7.44777	-8.80414	-10.3009	-11.9912	-13.9011	-16.0293	-18.3476	-20.8024	-23.3175	-25.798	-28.1373	-30.2277	-31.9752	-33.3159	-34.2307	-34.7528	-34.9647	-34.955	-34.6495	-33.9588	-32.8452	-31.3244	-29.4572
	36.1882	36.0723	35.647	34.8253	33.5711	31.902	29.881	27.6017	25.1714	22.6964	20.2713	17.9721	15.8519	13.9383	12.2314	10.7037	9.30093	7.94376	6.53139	4.94409	3.04528	0.68537	-1.62046	-3.4854	-5.05784	-6.47234	-7.84706	-9.28143	-10.8532	-12.6154	-14.5944	-16.7892	-19.1716	-21.688	-24.2616	-26.7968	-29.186	-31.3201	-33.1042	-34.4735	-35.4089	-35.9441	-36.1624	-36.1528	-35.8405	-35.1352	-33.9987	-32.447	-30.5417
	37.3868	37.2677	36.8324	35.9931	34.7132	33.0104	30.9484	28.622	26.1397	23.6088	21.1248	18.764	16.5797	14.5991	12.8223	11.2216	9.74228	8.30544	6.81067	5.13891	3.15434	0.708039	-1.6843	-3.63537	-5.29291	-6.79073	-8.24635	-9.75872	-11.4054	-13.2395	-15.2877	-17.5491	-19.9957	-22.5736	-25.2058	-27.7957	-30.2347	-32.4126	-34.2331	-35.6311	-36.587	-37.1354	-37.3602	-37.3506	-37.0314	-36.3115	-35.1522	-33.5696	-31.6261
	38.5854	38.4631	38.0178	37.1609	35.8553	34.1187	32.0157	29.6423	27.108	24.5213	21.9783	19.556	17.3074	15.2599	13.4133	11.7394	10.1836	8.66712	7.08994	5.33372	3.26339	0.730707	-1.74813	-3.78533	-5.52797	-7.10913	-8.64564	-10.236	-11.9576	-13.8637	-15.9811	-18.3091	-20.8198	-23.4593	-26.1499	-28.7946	-31.2834	-33.505	-35.3621	-36.7886	-37.7652	-38.3267	-38.5579	-38.5484	-38.2224	-37.4879	-36.3057	-34.6923	-32.7106
	39.7839	39.6585	39.2033	38.3287	36.9974	35.227	33.0831	30.6625	28.0762	25.4337	22.8319	20.3479	18.0352	15.9208	14.0042	12.2572	10.625	9.02881	7.36922	5.52853	3.37245	0.753376	-1.81197	-3.93529	-5.76303	-7.42753	-9.04493	-10.7133	-12.5098	-14.4879	-16.6744	-19.069	-21.6438	-24.3449	-27.0941	-29.7935	-32.3321	-34.5974	-36.4911	-37.9462	-38.9434	-39.518	-39.7556	-39.7462	-39.4133	-38.6642	-37.4592	-35.8149	-33.7951
	40.9825	40.854	40.3887	39.4966	38.1394	36.3354	34.1505	31.6828	29.0445	26.3462	23.6854	21.1398	18.7629	16.5816	14.5952	12.775	11.0663	9.39049	7.64849	5.72335	3.4815	0.776044	-1.87581	-4.08526	-5.9981	-7.74592	-9.44422	-11.1906	-13.0621	-15.112	-17.3677	-19.8289	-22.4679	-25.2305	-28.0382	-30.7923	-33.3808	-35.6899	-37.62	-39.1038	-40.1216	-40.7093	-40.9534	-40.944	-40.6043	-39.8406	-38.6128	-36.9375	-34.8796
y/mm	0	-1.59001	-3.60907	-5.87743	-8.22544	-10.5034	-12.5906	-14.4012	-15.8855	-17.0271	-17.8378	-18.3508	-18.6143	-18.6854	-18.6242	-18.4896	-18.3344	-18.2022	-18.1238	-18.1122	-18.1558	-18.2061	-18.1989	-18.1862	-18.2188	-18.3119	-18.4561	-18.6236	-18.7735	-18.8543	-18.8078	-18.5737	-18.0942	-17.3201	-16.2168	-14.7718	-13.0005	-10.9527	-8.71464	-6.40837	-4.18565	-2.21911	-0.684854	0.964554	3.0322	5.3424	7.72851	10.0429	12.1661
	0	-1.67647	-3.78149	-6.13464	-8.56554	-10.9238	-13.0883	-14.9729	-16.5281	-17.7378	-18.6138	-19.1897	-19.5135	-19.6417	-19.634	-19.5478	-19.435	-19.3379	-19.2867	-19.2943	-19.3493	-19.4044	-19.3957	-19.3746	-19.3911	-19.4599	-19.5717	-19.6998	-19.804	-19.8341	-19.7332	-19.4415	-18.9017	-18.0647	-16.8957	-15.3818	-13.5384	-11.4148	-9.09779	-6.70961	-4.40279	-2.35072	-0.730183	1.00575	3.15966	5.55524	8.02511	10.421	12.6229
	0	-1.76294	-3.95391	-6.39185	-8.90563	-11.3442	-13.5859	-15.5446	-17.1707	-18.4484	-19.3899	-20.0287	-20.4127	-20.5981	-20.6437	-20.606	-20.5355	-20.4736	-20.4496	-20.4763	-20.5429	-20.6028	-20.5925	-20.563	-20.5634	-20.6079	-20.6874	-20.7759	-20.8344	-20.814	-20.6586	-20.3093	-19.7093	-18.8093	-17.5746	-15.9919	-14.0762	-11.877	-9.48094	-7.01086	-4.61993	-2.48233	-0.775512	1.04694	3.28712	5.76808	8.3217	10.799	13.0797
	0	-1.8494	-4.12632	-6.64907	-9.24573	-11.7646	-14.0835	-16.1163	-17.8133	-19.1591	-20.166	-20.8676	-21.3119	-21.5545	-21.6535	-21.6643	-21.6361	-21.6094	-21.6125	-21.6583	-21.7365	-21.8012	-21.7894	-21.7514	-21.7357	-21.756	-21.8031	-21.852	-21.8648	-21.7938	-21.584	-21.1772	-20.5168	-19.5539	-18.2534	-16.6019	-14.6141	-12.3392	-9.86409	-7.3121	-4.83707	-2.61394	-0.820841	1.08813	3.41457	5.98091	8.6183	11.1771	13.5365
	0	-1.93586	-4.29874	-6.90628	-9.58582	-12.1849	-14.5812	-16.688	-18.4559	-19.8697	-20.942	-21.7066	-22.2111	-22.5109	-22.6632	-22.7225	-22.7367	-22.7451	-22.7754	-22.8403	-22.9301	-22.9996	-22.9862	-22.9399	-22.908	-22.904	-22.9188	-22.9281	-22.8953	-22.7736	-22.5094	-22.045	-21.3243	-20.2985	-18.9323	-17.2119	-15.1519	-12.8013	-10.2472	-7.61335	-5.05421	-2.74555	-0.86617	1.12932	3.54203	6.19375	8.91489	11.5552	13.9933
	0	-2.02232	-4.47116	-7.16349	-9.92591	-12.6053	-15.0788	-17.2596	-19.0985	-20.5804	-21.7181	-22.5455	-23.1103	-23.4673	-23.673	-23.7807	-23.8373	-23.8808	-23.9383	-24.0224	-24.1236	-24.1979	-24.183	-24.1283	-24.0803	-24.052	-24.0345	-24.0042	-23.9257	-23.7535	-23.4348	-22.9128	-22.1319	-21.0431	-19.6112	-17.822	-15.6897	-13.2635	-10.6304	-7.91459	-5.27135	-2.87716	-0.911499	1.17051	3.66949	6.40659	9.21149	11.9332	14.4501
	0	-2.10878	-4.64358	-7.4207	-10.266	-13.0257	-15.5764	-17.8313	-19.7411	-21.291	-22.4941	-23.3844	-24.0095	-24.4237	-24.6828	-24.8389	-24.9379	-25.0166	-25.1013	-25.2044	-25.3172	-25.3963	-25.3798	-25.3167	-25.2526	-25.2	-25.1502	-25.0804	-24.9561	-24.7333	-24.3601	-23.7806	-22.9394	-21.7877	-20.29	-18.432	-16.2276	-13.7257	-11.0135	-8.21584	-5.48849	-3.00877	-0.956828	1.2117	3.79695	6.61942	9.50808	12.3113	14.9069
	0	-2.19524	-4.816	-7.67792	-10.6061	-13.4461	-16.0741	-18.403	-20.3838	-22.0017	-23.2702	-24.2234	-24.9087	-25.3801	-25.6925	-25.8972	-26.0385	-26.1523	-26.2642	-26.3864	-26.5108	-26.5947	-26.5766	-26.5051	-26.4249	-26.348	-26.2659	-26.1565	-25.9866	-25.7132	-25.2855	-24.6484	-23.7469	-22.5323	-20.9689	-19.042	-16.7654	-14.1878	-11.3967	-8.51708	-5.70563	-3.14038	-1.00216	1.25289	3.92441	6.83226	9.80468	12.6894	15.3637
	0	-2.28171	-4.98841	-7.93513	-10.9462	-13.8665	-16.5717	-18.9747	-21.0264	-22.7123	-24.0462	-25.0623	-25.8079	-26.3365	-26.7023	-26.9554	-27.1391	-27.288	-27.4271	-27.5684	-27.7044	-27.7931	-27.7735	-27.6935	-27.5972	-27.496	-27.3816	-27.2326	-27.017	-26.693	-26.2109	-25.5163	-24.5545	-23.2769	-21.6477	-19.6521	-17.3033	-14.65	-11.7798	-8.81833	-5.92278	-3.27199	-1.04749	1.29409	4.05186	7.04509	10.1013	13.0674	15.8205
	0	-2.36817	-5.16083	-8.19234	-11.2863	-14.2869	-17.0693	-19.5464	-21.669	-23.423	-24.8223	-25.9013	-26.7071	-27.2929	-27.712	-28.0136	-28.2397	-28.4238	-28.59	-28.7505	-28.8979	-28.9914	-28.9703	-28.8819	-28.7695	-28.644	-28.4973	-28.3087	-28.0474	-27.6728	-27.1363	-26.3841	-25.362	-24.0215	-22.3266	-20.2621	-17.8411	-15.1122	-12.163	-9.11957	-6.13992	-3.40359	-1.09281	1.33528	4.17932	7.25793	10.3979	13.4455	16.2773
	0	-2.45463	-5.33325	-8.44955	-11.6264	-14.7073	-17.567	-20.118	-22.3116	-24.1336	-25.5984	-26.7402	-27.6063	-28.2493	-28.7218	-29.0719	-29.3403	-29.5595	-29.7529	-29.9325	-30.0915	-30.1898	-30.1671	-30.0703	-29.9418	-29.792	-29.613	-29.3848	-29.0779	-28.6527	-28.0617	-27.2519	-26.1695	-24.7661	-23.0055	-20.8721	-18.3789	-15.5743	-12.5461	-9.42082	-6.35706	-3.5352	-1.13814	1.37647	4.30678	7.47077	10.6945	13.8236	16.7341
	0	-2.54109	-5.50567	-8.70676	-11.9665	-15.1276	-18.0646	-20.6897	-22.9542	-24.8443	-26.3744	-27.5792	-28.5055	-29.2057	-29.7315	-30.1301	-30.4409	-30.6952	-30.9158	-31.1145	-31.2851	-31.3882	-31.3639	-31.2587	-31.1141	-30.94	-30.7287	-30.461	-30.1083	-29.6325	-28.9871	-28.1197	-26.977	-25.5106	-23.6843	-21.4822	-18.9168	-16.0365	-12.9293	-9.72206	-6.5742	-3.66681	-1.18347	1.41766	4.43424	7.6836	10.9911	14.2016	17.1909
	0	-2.62755	-5.67809	-8.96398	-12.3066	-15.548	-18.5622	-21.2614	-23.5968	-25.5549	-27.1505	-28.4181	-29.4047	-30.1621	-30.7413	-31.1883	-31.5415	-31.831	-32.0787	-32.2965	-32.4787	-32.5866	-32.5608	-32.4471	-32.2864	-32.088	-31.8443	-31.5371	-31.1387	-30.6123	-29.9125	-28.9875	-27.7846	-26.2552	-24.3632	-22.0922	-19.4546	-16.4987	-13.3124	-10.0233	-6.79134	-3.79842	-1.2288	1.45885	4.5617	7.89644	11.2877	14.5797	17.6477
	0	-2.71401	-5.8505	-9.22119	-12.6467	-15.9684	-19.0599	-21.8331	-24.2394	-26.2656	-27.9265	-29.2571	-30.3039	-31.1184	-31.751	-32.2465	-32.6421	-32.9667	-33.2416	-33.4786	-33.6722	-33.7849	-33.7576	-33.6355	-33.4587	-33.236	-32.96	-32.6132	-32.1692	-31.5922	-30.8379	-29.8554	-28.5921	-26.9998	-25.042	-22.7022	-19.9925	-16.9608	-13.6956	-10.3245	-7.00848	-3.93003	-1.27413	1.50004	4.68916	8.10928	11.5842	14.9578	18.1045
	0	-2.80048	-6.02292	-9.4784	-12.9868	-16.3888	-19.5575	-22.4047	-24.882	-26.9762	-28.7026	-30.096	-31.2031	-32.0748	-32.7608	-33.3048	-33.7427	-34.1024	-34.4046	-34.6606	-34.8658	-34.9833	-34.9544	-34.824	-34.631	-34.384	-34.0757	-33.6893	-33.1996	-32.572	-31.7632	-30.7232	-29.3996	-27.7444	-25.7209	-23.3123	-20.5303	-17.423	-14.0787	-10.6258	-7.22562	-4.06164	-1.31946	1.54123	4.81661	8.32211	11.8808	15.3358	18.5613
	0	-2.88694	-6.19534	-9.73561	-13.3269	-16.8092	-20.0552	-22.9764	-25.5246	-27.6869	-29.4786	-30.9349	-32.1023	-33.0312	-33.7706	-34.363	-34.8433	-35.2382	-35.5675	-35.8426	-36.0594	-36.1817	-36.1512	-36.0124	-35.8033	-35.532	-35.1914	-34.7655	-34.23	-33.5519	-32.6886	-31.591	-30.2072	-28.489	-26.3998	-23.9223	-21.0682	-17.8852	-14.4619	-10.927	-7.44276	-4.19325	-1.36479	1.58243	4.94407	8.53495	12.1774	15.7139	19.018
	0	-2.9734	-6.36776	-9.99283	-13.6669	-17.2296	-20.5528	-23.5481	-26.1672	-28.3975	-30.2547	-31.7739	-33.0015	-33.9876	-34.7803	-35.4212	-35.9438	-36.3739	-36.7304	-37.0246	-37.253	-37.3801	-37.348	-37.2008	-36.9756	-36.68	-36.3071	-35.8416	-35.2604	-34.5317	-33.614	-32.4588	-31.0147	-29.2336	-27.0786	-24.5323	-21.606	-18.3473	-14.845	-11.2283	-7.6599	-4.32486	-1.41012	1.62362	5.07153	8.74778	12.474	16.092	19.4748
	0	-3.05986	-6.54018	-10.25	-14.007	-17.65	-21.0504	-24.1198	-26.8098	-29.1082	-31.0308	-32.6128	-33.9007	-34.944	-35.7901	-36.4795	-37.0444	-37.5096	-37.8933	-38.2067	-38.4465	-38.5784	-38.5449	-38.3892	-38.1479	-37.828	-37.4228	-36.9177	-36.2909	-35.5115	-34.5394	-33.3266	-31.8222	-29.9782	-27.7575	-25.1424	-22.1438	-18.8095	-15.2282	-11.5295	-7.87704	-4.45647	-1.45545	1.66481	5.19899	8.96062	12.7706	16.47	19.9316
	0	-3.14632	-6.7126	-10.5073	-14.3471	-18.0703	-21.5481	-24.6915	-27.4524	-29.8188	-31.8068	-33.4518	-34.7999	-35.9004	-36.7998	-37.5377	-38.145	-38.6453	-39.0562	-39.3887	-39.6401	-39.7768	-39.7417	-39.5776	-39.3202	-38.976	-38.5385	-37.9938	-37.3213	-36.4914	-35.4648	-34.1945	-32.6298	-30.7228	-28.4363	-25.7524	-22.6817	-19.2717	-15.6113	-11.8308	-8.09418	-4.58808	-1.50078	1.706	5.32645	9.17346	13.0672	16.8481	20.3884
	0	-3.23278	-6.88501	-10.7645	-14.6872	-18.4907	-22.0457	-25.2631	-28.095	-30.5295	-32.5829	-34.2907	-35.6991	-36.8568	-37.8096	-38.5959	-39.2456	-39.7811	-40.2191	-40.5707	-40.8337	-40.9752	-40.9385	-40.766	-40.4925	-40.124	-39.6542	-39.0699	-38.3517	-37.4712	-36.3902	-35.0623	-33.4373	-31.4674	-29.1152	-26.3624	-23.2195	-19.7338	-15.9945	-12.132	-8.31132	-4.71969	-1.5461	1.74719	5.45391	9.38629	13.3638	17.2262	20.8452
z/mm	-26.2942	-26.2947	-26.3014	-26.3234	-26.367	-26.4319	-26.5114	-26.5946	-26.6694	-26.7253	-26.7547	-26.7538	-26.7228	-26.6656	-26.59	-26.5068	-26.4278	-26.364	-26.3216	-26.3007	-26.2946	-26.2942	-26.2949	-26.3021	-26.3252	-26.3701	-26.4361	-26.5161	-26.5991	-26.6731	-26.7277	-26.7554	-26.7528	-26.7202	-26.6618	-26.5855	-26.5021	-26.4238	-26.361	-26.3199	-26.3	-26.2945	-26.2942	-26.295	-26.3029	-26.3272	-26.3733	-26.4403	-26.5208
	-28.0249	-28.0255	-28.0326	-28.0561	-28.1025	-28.1718	-28.2565	-28.3451	-28.4248	-28.4844	-28.5157	-28.5148	-28.4817	-28.4208	-28.3403	-28.2515	-28.1674	-28.0993	-28.0542	-28.0319	-28.0254	-28.0249	-28.0257	-28.0334	-28.058	-28.1059	-28.1762	-28.2615	-28.3499	-28.4288	-28.4869	-28.5166	-28.5138	-28.479	-28.4167	-28.3354	-28.2466	-28.163	-28.0961	-28.0524	-28.0312	-28.0253	-28.0249	-28.0258	-28.0343	-28.0601	-28.1093	-28.1807	-28.2665
	-29.7557	-29.7563	-29.7638	-29.7888	-29.8381	-29.9116	-30.0015	-30.0956	-30.1803	-30.2435	-30.2768	-30.2758	-30.2407	-30.176	-30.0905	-29.9963	-29.9069	-29.8347	-29.7867	-29.7631	-29.7562	-29.7557	-29.7565	-29.7647	-29.7908	-29.8416	-29.9163	-30.0068	-30.1007	-30.1845	-30.2462	-30.2777	-30.2747	-30.2378	-30.1717	-30.0853	-29.991	-29.9023	-29.8313	-29.7848	-29.7623	-29.7561	-29.7557	-29.7566	-29.7656	-29.793	-29.8452	-29.921	-30.0121
	-31.4865	-31.4871	-31.4951	-31.5214	-31.5736	-31.6514	-31.7466	-31.8462	-31.9357	-32.0026	-32.0379	-32.0368	-31.9997	-31.9312	-31.8407	-31.741	-31.6465	-31.57	-31.5193	-31.4942	-31.487	-31.4865	-31.4873	-31.496	-31.5236	-31.5774	-31.6564	-31.7522	-31.8516	-31.9402	-32.0055	-32.0388	-32.0357	-31.9966	-31.9266	-31.8352	-31.7354	-31.6416	-31.5664	-31.5173	-31.4935	-31.4869	-31.4865	-31.4875	-31.4969	-31.5259	-31.5812	-31.6614	-31.7578
	-33.2172	-33.2179	-33.2263	-33.2541	-33.3092	-33.3912	-33.4916	-33.5967	-33.6912	-33.7618	-33.7989	-33.7978	-33.7586	-33.6864	-33.5909	-33.4858	-33.386	-33.3054	-33.2519	-33.2254	-33.2178	-33.2172	-33.2181	-33.2272	-33.2564	-33.3131	-33.3965	-33.4976	-33.6024	-33.6959	-33.7648	-33.7999	-33.7966	-33.7554	-33.6816	-33.5852	-33.4799	-33.3809	-33.3016	-33.2497	-33.2246	-33.2177	-33.2172	-33.2183	-33.2283	-33.2589	-33.3171	-33.4018	-33.5035
	-34.948	-34.9487	-34.9575	-34.9868	-35.0447	-35.131	-35.2367	-35.3472	-35.4466	-35.5209	-35.56	-35.5589	-35.5176	-35.4416	-35.3412	-35.2305	-35.1256	-35.0407	-34.9844	-34.9566	-34.9486	-34.948	-34.9489	-34.9585	-34.9892	-35.0489	-35.1366	-35.2429	-35.3532	-35.4516	-35.5241	-35.561	-35.5576	-35.5142	-35.4365	-35.3351	-35.2243	-35.1202	-35.0367	-34.9822	-34.9557	-34.9484	-34.948	-34.9491	-34.9596	-34.9918	-35.0531	-35.1422	-35.2491
	-36.6787	-36.6795	-36.6888	-36.7195	-36.7803	-36.8709	-36.9818	-37.0977	-37.2021	-37.28	-37.3211	-37.3199	-37.2766	-37.1968	-37.0914	-36.9752	-36.8651	-36.776	-36.717	-36.6878	-36.6793	-36.6787	-36.6797	-36.6898	-36.722	-36.7846	-36.8767	-36.9883	-37.1041	-37.2073	-37.2834	-37.3221	-37.3185	-37.273	-37.1915	-37.085	-36.9688	-36.8595	-36.7719	-36.7146	-36.6869	-36.6792	-36.6787	-36.6799	-36.6909	-36.7247	-36.7891	-36.8825	-36.9948
	-38.4095	-38.4103	-38.42	-38.4521	-38.5158	-38.6107	-38.7268	-38.8483	-38.9575	-39.0392	-39.0821	-39.0809	-39.0355	-38.952	-38.8416	-38.72	-38.6047	-38.5114	-38.4496	-38.419	-38.4101	-38.4095	-38.4105	-38.4211	-38.4548	-38.5204	-38.6168	-38.7336	-38.8549	-38.963	-39.0427	-39.0833	-39.0795	-39.0318	-38.9464	-38.8349	-38.7132	-38.5987	-38.5071	-38.4471	-38.418	-38.41	-38.4095	-38.4107	-38.4222	-38.4576	-38.525	-38.6229	-38.7405
	-40.1402	-40.1411	-40.1512	-40.1848	-40.2514	-40.3505	-40.4719	-40.5988	-40.713	-40.7983	-40.8432	-40.8419	-40.7945	-40.7072	-40.5919	-40.4647	-40.3442	-40.2467	-40.1821	-40.1502	-40.1409	-40.1402	-40.1413	-40.1524	-40.1876	-40.2561	-40.3569	-40.479	-40.6057	-40.7187	-40.802	-40.8444	-40.8404	-40.7906	-40.7014	-40.5849	-40.4576	-40.338	-40.2422	-40.1795	-40.1492	-40.1408	-40.1402	-40.1415	-40.1536	-40.1906	-40.261	-40.3633	-40.4862
	-41.871	-41.8719	-41.8825	-41.9175	-41.9869	-42.0903	-42.2169	-42.3493	-42.4684	-42.5574	-42.6043	-42.6029	-42.5535	-42.4624	-42.3421	-42.2095	-42.0838	-41.9821	-41.9147	-41.8813	-41.8717	-41.871	-41.8721	-41.8836	-41.9204	-41.9919	-42.097	-42.2244	-42.3565	-42.4744	-42.5612	-42.6055	-42.6014	-42.5494	-42.4563	-42.3348	-42.2021	-42.0773	-41.9774	-41.912	-41.8803	-41.8716	-41.871	-41.8723	-41.8849	-41.9235	-41.997	-42.1036	-42.2318
	-43.6018	-43.6027	-43.6137	-43.6502	-43.7225	-43.8302	-43.962	-44.0999	-44.2239	-44.3166	-44.3653	-44.3639	-44.3124	-44.2176	-44.0923	-43.9542	-43.8233	-43.7174	-43.6472	-43.6125	-43.6025	-43.6018	-43.6029	-43.6149	-43.6532	-43.7276	-43.837	-43.9697	-44.1074	-44.2301	-44.3205	-44.3666	-44.3623	-44.3082	-44.2113	-44.0847	-43.9465	-43.8166	-43.7125	-43.6444	-43.6115	-43.6023	-43.6018	-43.6031	-43.6162	-43.6564	-43.7329	-43.844	-43.9775
	-45.3325	-45.3335	-45.3449	-45.3829	-45.458	-45.57	-45.707	-45.8504	-45.9793	-46.0757	-46.1264	-46.1249	-46.0714	-45.9728	-45.8425	-45.699	-45.5629	-45.4528	-45.3798	-45.3437	-45.3333	-45.3325	-45.3337	-45.3462	-45.386	-45.4634	-45.5771	-45.7151	-45.8582	-45.9858	-46.0798	-46.1277	-46.1233	-46.067	-45.9662	-45.8347	-45.691	-45.5559	-45.4477	-45.3769	-45.3426	-45.3331	-45.3325	-45.3339	-45.3476	-45.3893	-45.4689	-45.5844	-45.7232
	-47.0633	-47.0643	-47.0761	-47.1155	-47.1936	-47.3098	-47.4521	-47.6009	-47.7348	-47.8348	-47.8875	-47.8859	-47.8304	-47.728	-47.5928	-47.4437	-47.3024	-47.1881	-47.1124	-47.0749	-47.0641	-47.0633	-47.0645	-47.0775	-47.1188	-47.1992	-47.3172	-47.4605	-47.609	-47.7414	-47.8391	-47.8889	-47.8842	-47.8258	-47.7212	-47.5846	-47.4354	-47.2952	-47.1828	-47.1093	-47.0737	-47.0639	-47.0633	-47.0647	-47.0789	-47.1223	-47.2048	-47.3248	-47.4688
	-48.794	-48.7951	-48.8074	-48.8482	-48.9291	-49.0496	-49.1971	-49.3514	-49.4902	-49.5939	-49.6485	-49.6469	-49.5893	-49.4832	-49.343	-49.1885	-49.042	-48.9235	-48.8449	-48.8061	-48.7948	-48.794	-48.7953	-48.8088	-48.8516	-48.9349	-49.0573	-49.2058	-49.3598	-49.4971	-49.5984	-49.65	-49.6451	-49.5846	-49.4761	-49.3345	-49.1799	-49.0345	-48.918	-48.8418	-48.8049	-48.7947	-48.794	-48.7956	-48.8102	-48.8552	-48.9408	-49.0651	-49.2145
	-50.5248	-50.5258	-50.5386	-50.5809	-50.6647	-50.7894	-50.9422	-51.102	-51.2457	-51.3531	-51.4096	-51.4079	-51.3483	-51.2384	-51.0932	-50.9332	-50.7815	-50.6588	-50.5775	-50.5373	-50.5256	-50.5248	-50.5261	-50.54	-50.5844	-50.6707	-50.7974	-50.9512	-51.1107	-51.2528	-51.3577	-51.4111	-51.4061	-51.3434	-51.2311	-51.0844	-50.9243	-50.7737	-50.6531	-50.5742	-50.536	-50.5255	-50.5248	-50.5264	-50.5416	-50.5881	-50.6768	-50.8055	-50.9602
	-52.2555	-52.2566	-52.2698	-52.3136	-52.4002	-52.5293	-52.6873	-52.8525	-53.0011	-53.1122	-53.1707	-53.169	-53.1073	-52.9936	-52.8435	-52.678	-52.5211	-52.3942	-52.3101	-52.2685	-52.2564	-52.2555	-52.2569	-52.2713	-52.3172	-52.4064	-52.5375	-52.6965	-52.8615	-53.0085	-53.117	-53.1722	-53.167	-53.1022	-52.986	-52.8344	-52.6687	-52.513	-52.3883	-52.3067	-52.2672	-52.2562	-52.2555	-52.2572	-52.2729	-52.321	-52.4127	-52.5459	-52.7059
	-53.9863	-53.9874	-54.0011	-54.0463	-54.1358	-54.2691	-54.4323	-54.603	-54.7566	-54.8713	-54.9317	-54.93	-54.8662	-54.7488	-54.5937	-54.4227	-54.2606	-54.1295	-54.0426	-53.9996	-53.9872	-53.9863	-53.9877	-54.0026	-54.05	-54.1422	-54.2776	-54.4419	-54.6123	-54.7642	-54.8763	-54.9333	-54.928	-54.861	-54.741	-54.5843	-54.4132	-54.2523	-54.1234	-54.0391	-53.9983	-53.987	-53.9863	-53.988	-54.0042	-54.054	-54.1487	-54.2863	-54.4515
	-55.717	-55.7182	-55.7323	-55.7789	-55.8713	-56.0089	-56.1774	-56.3536	-56.512	-56.6305	-56.6928	-56.691	-56.6252	-56.504	-56.3439	-56.1675	-56.0002	-55.8649	-55.7752	-55.7308	-55.718	-55.717	-55.7185	-55.7339	-55.7828	-55.8779	-56.0177	-56.1873	-56.3631	-56.5199	-56.6356	-56.6944	-56.6889	-56.6197	-56.4959	-56.3342	-56.1576	-55.9916	-55.8586	-55.7716	-55.7294	-55.7178	-55.717	-55.7188	-55.7356	-55.7869	-55.8847	-56.0266	-56.1972
	-57.4478	-57.449	-57.4635	-57.5116	-57.6069	-57.7487	-57.9224	-58.1041	-58.2675	-58.3896	-58.4539	-58.452	-58.3842	-58.2592	-58.0941	-57.9122	-57.7397	-57.6002	-57.5077	-57.462	-57.4488	-57.4478	-57.4493	-57.4652	-57.5156	-57.6137	-57.7578	-57.9326	-58.114	-58.2756	-58.3948	-58.4556	-58.4499	-58.3785	-58.2509	-58.0842	-57.9021	-57.7309	-57.5937	-57.504	-57.4606	-57.4486	-57.4478	-57.4496	-57.4669	-57.5198	-57.6206	-57.767	-57.9429
	-59.1786	-59.1798	-59.1948	-59.2443	-59.3424	-59.4886	-59.6675	-59.8546	-60.023	-60.1487	-60.2149	-60.213	-60.1431	-60.0144	-59.8444	-59.657	-59.4793	-59.3356	-59.2403	-59.1932	-59.1796	-59.1786	-59.1801	-59.1964	-59.2484	-59.3494	-59.4979	-59.678	-59.8648	-60.0313	-60.1541	-60.2167	-60.2108	-60.1373	-60.0058	-59.8341	-59.6465	-59.4702	-59.3289	-59.2365	-59.1917	-59.1794	-59.1786	-59.1804	-59.1982	-59.2527	-59.3566	-59.5074	-59.6885
	2 Coordinate value of point on the axodes of SCFG
x/mm	26.2942	26.248	26.0701	25.7264	25.2074	24.5209	23.6871	22.7355	21.7025	20.6296	19.5607	18.5401	17.6094	16.8041	16.1491	15.6531	15.3021	15.0531	14.8307	14.5256	13.9981	13.0841	12.2012	11.7031	11.4777	11.4081	11.3785	11.2819	11.0277	10.5465	9.79111	8.73549	7.37218	5.71041	3.77511	1.6072	-0.735715	-3.1788	-5.63052	-7.98482	-10.1247	-11.9276	-13.2778	-14.6765	-16.3703	-18.2056	-20.0531	-21.8075	-23.3869
	28.0249	27.9767	27.7927	27.4396	26.9083	26.2067	25.3542	24.3799	23.3194	22.2136	21.1062	20.0414	19.0612	18.2014	17.4877	16.9297	16.514	16.1984	15.9077	15.5326	14.9332	13.9452	12.9863	12.4103	12.1055	11.9555	11.844	11.6641	11.3253	10.758	9.91556	8.77212	7.32077	5.57125	3.549	1.29528	-1.13206	-3.65813	-6.19148	-8.62614	-10.8452	-12.7256	-14.1516	-15.6238	-17.3892	-19.2941	-21.2098	-23.0305	-24.6741
	29.7557	29.7053	29.5153	29.1528	28.6093	27.8924	27.0213	26.0243	24.9362	23.7976	22.6517	21.5428	20.5129	19.5986	18.8264	18.2063	17.726	17.3437	16.9846	16.5396	15.8683	14.8064	13.7714	13.1175	12.7334	12.5028	12.3095	12.0464	11.6229	10.9696	10.04	8.80874	7.26935	5.43209	3.32288	0.983367	-1.5284	-4.13746	-6.75244	-9.26746	-11.5656	-13.5236	-15.0253	-16.5712	-18.4081	-20.3827	-22.3664	-24.2535	-25.9614
	31.4865	31.4339	31.2379	30.8661	30.3103	29.5781	28.6885	27.6687	26.5531	25.3816	24.1972	23.0441	21.9646	20.9959	20.165	19.4829	18.9379	18.489	18.0616	17.5466	16.8035	15.6676	14.5565	13.8247	13.3613	13.0501	12.775	12.4286	11.9204	11.1812	10.1645	8.84536	7.21793	5.29293	3.09677	0.671449	-1.92474	-4.61679	-7.3134	-9.90878	-12.286	-14.3216	-15.8991	-17.5186	-19.427	-21.4713	-23.523	-25.4764	-27.2486
	33.2172	33.1625	32.9605	32.5793	32.0112	31.2639	30.3556	29.3131	28.17	26.9656	25.7426	24.5454	23.4164	22.3932	21.5037	20.7595	20.1499	19.6343	19.1386	18.5536	17.7386	16.5288	15.3415	14.5319	13.9892	13.5974	13.2404	12.8109	12.218	11.3927	10.2889	8.88198	7.16651	5.15377	2.87065	0.359532	-2.32108	-5.09612	-7.87435	-10.5501	-13.0064	-15.1197	-16.7729	-18.4659	-20.4459	-22.5599	-24.6797	-26.6994	-28.5359
	34.948	34.8912	34.6831	34.2925	33.7122	32.9496	32.0227	30.9575	29.7869	28.5496	27.2881	26.0467	24.8681	23.7905	22.8423	22.0362	21.3618	20.7796	20.2156	19.5606	18.6738	17.3899	16.1266	15.2391	14.6171	14.1447	13.7059	13.1931	12.5156	11.6043	10.4133	8.9186	7.11509	5.01462	2.64453	0.0476138	-2.71742	-5.57545	-8.43531	-11.1914	-13.7268	-15.9177	-17.6466	-19.4133	-21.4648	-23.6485	-25.8363	-27.9224	-29.8231
	36.6787	36.6198	36.4056	36.0057	35.4131	34.6353	33.6898	32.6019	31.4037	30.1336	28.8336	27.548	26.3198	25.1878	24.181	23.3128	22.5738	21.9249	21.2925	20.5676	19.6089	18.2511	16.9117	15.9463	15.245	14.6921	14.1714	13.5754	12.8132	11.8159	10.5378	8.95523	7.06367	4.87546	2.41842	-0.264304	-3.11376	-6.05478	-8.99627	-11.8327	-14.4472	-16.7157	-18.5204	-20.3607	-22.4837	-24.737	-26.9929	-29.1454	-31.1104
	38.4095	38.3484	38.1282	37.719	37.1141	36.3211	35.3569	34.2463	33.0206	31.7176	30.3791	29.0493	27.7716	26.5851	25.5196	24.5894	23.7858	23.0702	22.3695	21.5746	20.5441	19.1123	17.6968	16.6535	15.8729	15.2394	14.6369	13.9576	13.1108	12.0274	10.6622	8.99185	7.01225	4.7363	2.1923	-0.576222	-3.5101	-6.53411	-9.55722	-12.4741	-15.1676	-17.5137	-19.3942	-21.3081	-23.5026	-25.8256	-28.1495	-30.3684	-32.3976
	40.1402	40.0771	39.8508	39.4322	38.815	38.0068	37.024	35.8907	34.6375	33.3016	31.9246	30.5506	29.2233	27.9824	26.8583	25.866	24.9977	24.2155	23.4465	22.5816	21.4792	19.9735	18.4819	17.3607	16.5008	15.7867	15.1023	14.3399	13.4084	12.239	10.7867	9.02847	6.96083	4.59714	1.96619	-0.888139	-3.90644	-7.01344	-10.1182	-13.1154	-15.888	-18.3117	-20.2679	-22.2554	-24.5214	-26.9142	-29.3062	-31.5914	-33.6849
	41.871	41.8057	41.5734	41.1454	40.516	39.6925	38.6912	37.5351	36.2544	34.8856	33.4701	32.0519	30.6751	29.3797	28.1969	27.1426	26.2097	25.3608	24.5235	23.5886	22.4144	20.8346	19.267	18.0679	17.1287	16.334	15.5678	14.7221	13.7059	12.4506	10.9111	9.06509	6.90942	4.45799	1.74007	-1.20006	-4.30278	-7.49276	-10.6791	-13.7567	-16.6084	-19.1097	-21.1417	-23.2028	-25.5403	-28.0028	-30.4628	-32.8143	-34.9721
	43.6018	43.5343	43.296	42.8586	42.2169	41.3783	40.3583	39.1794	37.8713	36.4696	35.0155	33.5532	32.1268	30.777	29.5356	28.4192	27.4216	26.5061	25.6004	24.5956	23.3495	21.6958	20.052	18.7751	17.7566	16.8814	16.0333	15.1044	14.0035	12.6621	11.0356	9.10172	6.858	4.31883	1.51396	-1.51197	-4.69912	-7.97209	-11.2401	-14.398	-17.3288	-19.9078	-22.0155	-24.1502	-26.5592	-29.0913	-31.6194	-34.0373	-36.2594
	45.3325	45.263	45.0185	44.5718	43.9179	43.064	42.0254	40.8238	39.4881	38.0536	36.561	35.0545	33.5785	32.1742	30.8742	29.6958	28.6336	27.6514	26.6774	25.6026	24.2847	22.557	20.8371	19.4823	18.3845	17.4287	16.4987	15.4866	14.3011	12.8737	11.16	9.13834	6.80658	4.17967	1.28784	-1.82389	-5.09546	-8.45142	-11.801	-15.0393	-18.0492	-20.7058	-22.8892	-25.0976	-27.5781	-30.1799	-32.7761	-35.2603	-37.5466
	47.0633	46.9916	46.7411	46.2851	45.6188	44.7497	43.6925	42.4682	41.105	39.6376	38.1065	36.5558	35.0303	33.5715	32.2129	30.9724	29.8456	28.7967	27.7544	26.6096	25.2198	23.4181	21.6222	20.1895	19.0124	17.976	16.9642	15.8689	14.5987	13.0853	11.2845	9.17496	6.75516	4.04051	1.06172	-2.13581	-5.49181	-8.93075	-12.362	-15.6807	-18.7697	-21.5038	-23.763	-26.0449	-28.597	-31.2685	-33.9327	-36.4833	-38.8338
	48.794	48.7202	48.4637	47.9983	47.3198	46.4355	45.3596	44.1126	42.7219	41.2216	39.652	38.0571	36.482	34.9688	33.5515	32.2491	31.0575	29.942	28.8314	27.6166	26.155	24.2793	22.4073	20.8967	19.6403	18.5233	17.4297	16.2511	14.8963	13.2968	11.4089	9.21158	6.70374	3.90136	0.835609	-2.44773	-5.88815	-9.41008	-12.923	-16.322	-19.4901	-22.3018	-24.6368	-26.9923	-29.6159	-32.3571	-35.0893	-37.7063	-40.1211
	50.5248	50.4488	50.1863	49.7115	49.0207	48.1212	47.0267	45.757	44.3388	42.8056	41.1975	39.5584	37.9337	36.3661	34.8902	33.5257	32.2695	31.0873	29.9084	28.6236	27.0901	25.1405	23.1924	21.6039	20.2682	19.0706	17.8952	16.6333	15.1939	13.5084	11.5334	9.2482	6.65232	3.7622	0.609493	-2.75965	-6.28449	-9.88941	-13.4839	-16.9633	-20.2105	-23.0998	-25.5105	-27.9397	-30.6348	-33.4457	-36.246	-38.9293	-41.4083
	52.2555	52.1775	51.9089	51.4247	50.7217	49.807	48.6938	47.4014	45.9556	44.3896	42.7429	41.0597	39.3855	37.7634	36.2288	34.8023	33.4814	32.2326	30.9853	29.6306	28.0253	26.0017	23.9775	22.3111	20.8961	19.618	18.3606	17.0156	15.4914	13.72	11.6578	9.28483	6.6009	3.62304	0.383378	-3.07156	-6.68083	-10.3687	-14.0449	-17.6046	-20.9309	-23.8978	-26.3843	-28.887	-31.6537	-34.5342	-37.4026	-40.1522	-42.6956
	53.9863	53.9061	53.6314	53.138	52.4226	51.4927	50.361	49.0458	47.5725	45.9736	44.2884	42.561	40.8372	39.1607	37.5675	36.0789	34.6934	33.3779	32.0623	30.6376	28.9604	26.8628	24.7626	23.0183	21.5239	20.1653	18.8261	17.3978	15.789	13.9315	11.7823	9.32145	6.54948	3.48388	0.157262	-3.38348	-7.07717	-10.8481	-14.6058	-18.2459	-21.6513	-24.6958	-27.2581	-29.8344	-32.6726	-35.6228	-38.5592	-41.3752	-43.9828
	55.717	55.6347	55.354	54.8512	54.1236	53.1784	52.0281	50.6902	49.1894	47.5576	45.8339	44.0623	42.289	40.558	38.9061	37.3555	35.9053	34.5232	33.1393	31.6446	29.8956	27.724	25.5476	23.7256	22.1518	20.7126	19.2916	17.7801	16.0866	14.1431	11.9067	9.35807	6.49807	3.34473	-0.0688537	-3.6954	-7.47351	-11.3274	-15.1668	-18.8873	-22.3717	-25.4939	-28.1318	-30.7818	-33.6915	-36.7114	-39.7158	-42.5982	-45.2701
	57.4478	57.3634	57.0766	56.5644	55.8246	54.8642	53.6952	52.3346	50.8063	49.1416	47.3794	45.5636	43.7407	41.9553	40.2448	38.6321	37.1173	35.6685	34.2163	32.6516	30.8307	28.5852	26.3327	24.4328	22.7797	21.2599	19.7571	18.1623	16.3842	14.3547	12.0312	9.39469	6.44665	3.20557	-0.294969	-4.00732	-7.86985	-11.8067	-15.7277	-19.5286	-23.0921	-26.2919	-29.0056	-31.7292	-34.7103	-37.8	-40.8725	-43.8212	-46.5573
	59.1786	59.092	58.7992	58.2776	57.5255	56.5499	55.3623	53.979	52.4232	50.7256	48.9249	47.0649	45.1924	43.3526	41.5834	39.9087	38.3293	36.8138	35.2932	33.6586	31.7659	29.4464	27.1178	25.14	23.4076	21.8072	20.2225	18.5446	16.6818	14.5662	12.1556	9.43131	6.39523	3.06641	-0.521085	-4.31923	-8.26619	-12.2861	-16.2887	-20.1699	-23.8125	-27.0899	-29.8793	-32.6765	-35.7292	-38.8886	-42.0291	-45.0442	-47.8446
y/mm	0	-1.59102	-3.62082	-5.92806	-8.36606	-10.8054	-13.137	-15.2742	-17.154	-18.7358	-20	-20.9454	-21.5873	-21.9571	-22.1021	-22.0844	-21.979	-21.8682	-21.8334	-21.9462	-22.2604	-22.8077	-23.2948	-23.5785	-23.7825	-23.9971	-24.277	-24.6436	-25.0898	-25.5887	-26.1004	-26.5795	-26.9796	-27.2575	-27.3763	-27.3093	-27.0422	-26.5769	-25.9333	-25.1508	-24.2898	-23.4347	-22.6955	-21.8207	-20.6173	-19.1382	-17.4498	-15.6237	-13.732
	0	-1.67753	-3.79365	-6.18699	-8.71086	-11.2359	-13.6527	-15.8745	-17.8376	-19.501	-20.8443	-21.8658	-22.5805	-23.0193	-23.2296	-23.2737	-23.2269	-23.1719	-23.1906	-23.3544	-23.7168	-24.309	-24.8373	-25.1587	-25.3975	-25.6443	-25.9537	-26.3465	-26.8152	-27.3316	-27.8553	-28.3403	-28.7398	-29.0107	-29.1167	-29.0312	-28.741	-28.2488	-27.5753	-26.7602	-25.8639	-24.9705	-24.1895	-23.2693	-22.017	-20.4865	-18.7443	-16.862	-14.9111
	0	-1.76403	-3.96648	-6.44592	-9.05566	-11.6663	-14.1684	-16.4747	-18.5212	-20.2661	-21.6886	-22.7863	-23.5736	-24.0816	-24.3571	-24.4629	-24.4748	-24.4757	-24.5478	-24.7626	-25.1732	-25.8103	-26.3798	-26.739	-27.0126	-27.2915	-27.6304	-28.0495	-28.5405	-29.0745	-29.6102	-30.101	-30.5	-30.764	-30.857	-30.7531	-30.4398	-29.9208	-29.2173	-28.3696	-27.4381	-26.5063	-25.6835	-24.7178	-23.4168	-21.8349	-20.0388	-18.1002	-16.0903
	0	-1.85054	-4.13932	-6.70484	-9.40046	-12.0968	-14.6841	-17.075	-19.2048	-21.0313	-22.5329	-23.7067	-24.5668	-25.1438	-25.4846	-25.6522	-25.7226	-25.7794	-25.9049	-26.1707	-26.6296	-27.3116	-27.9223	-28.3192	-28.6276	-28.9387	-29.3071	-29.7525	-30.2659	-30.8174	-31.3651	-31.8617	-32.2602	-32.5173	-32.5973	-32.475	-32.1386	-31.5927	-30.8592	-29.9789	-29.0122	-28.0422	-27.1775	-26.1663	-24.8166	-23.1832	-21.3333	-19.3384	-17.2694
	0	-1.93704	-4.31215	-6.96377	-9.74526	-12.5272	-15.1998	-17.6752	-19.8884	-21.7964	-23.3772	-24.6272	-25.56	-26.206	-26.6122	-26.8415	-26.9705	-27.0831	-27.2621	-27.5789	-28.086	-28.8129	-29.4648	-29.8995	-30.2427	-30.5859	-30.9838	-31.4555	-31.9912	-32.5603	-33.12	-33.6225	-34.0204	-34.2706	-34.3376	-34.1969	-33.8375	-33.2646	-32.5012	-31.5883	-30.5863	-29.578	-28.6715	-27.6148	-26.2164	-24.5315	-22.6278	-20.5767	-18.4485
	0	-2.02354	-4.48499	-7.2227	-10.0901	-12.9576	-15.7155	-18.2755	-20.572	-22.5616	-24.2215	-25.5477	-26.5532	-27.2682	-27.7397	-28.0308	-28.2184	-28.3869	-28.6193	-28.9871	-29.5424	-30.3142	-31.0073	-31.4797	-31.8577	-32.2331	-32.6605	-33.1585	-33.7166	-34.3032	-34.8748	-35.3832	-35.7806	-36.0239	-36.078	-35.9188	-35.5363	-34.9365	-34.1432	-33.1977	-32.1604	-31.1138	-30.1655	-29.0633	-27.6161	-25.8799	-23.9223	-21.8149	-19.6277
	0	-2.11005	-4.65782	-7.48163	-10.4349	-13.3881	-16.2312	-18.8757	-21.2556	-23.3268	-25.0658	-26.4681	-27.5464	-28.3305	-28.8672	-29.2201	-29.4663	-29.6906	-29.9764	-30.3953	-30.9988	-31.8155	-32.5498	-33.06	-33.4727	-33.8803	-34.3371	-34.8615	-35.4419	-36.0461	-36.6297	-37.144	-37.5408	-37.7772	-37.8183	-37.6407	-37.2351	-36.6085	-35.7852	-34.8071	-33.7345	-32.6497	-31.6595	-30.5118	-29.0159	-27.2282	-25.2169	-23.0531	-20.8068
	0	-2.19655	-4.83066	-7.74056	-10.7797	-13.8185	-16.7469	-19.476	-21.9392	-24.0919	-25.9101	-27.3886	-28.5396	-29.3927	-29.9948	-30.4094	-30.7141	-30.9943	-31.3336	-31.8034	-32.4552	-33.3168	-34.0923	-34.6402	-35.0878	-35.5275	-36.0138	-36.5645	-37.1673	-37.789	-38.3846	-38.9047	-39.301	-39.5304	-39.5586	-39.3626	-38.9339	-38.2804	-37.4271	-36.4164	-35.3087	-34.1855	-33.1535	-31.9603	-30.4157	-28.5766	-26.5114	-24.2914	-21.9859
	0	-2.28305	-5.00349	-7.99949	-11.1245	-14.2489	-17.2626	-20.0763	-22.6228	-24.8571	-26.7544	-28.309	-29.5328	-30.4549	-31.1223	-31.5987	-31.962	-32.2981	-32.6907	-33.2116	-33.9116	-34.8181	-35.6348	-36.2205	-36.7028	-37.1747	-37.6905	-38.2675	-38.8926	-39.5319	-40.1395	-40.6654	-41.0612	-41.2837	-41.2989	-41.0845	-40.6327	-39.9523	-39.0691	-38.0258	-36.8828	-35.7213	-34.6475	-33.4088	-31.8155	-29.9249	-27.8059	-25.5296	-23.1651
	0	-2.36956	-5.17633	-8.25841	-11.4693	-14.6794	-17.7783	-20.6765	-23.3064	-25.6222	-27.5987	-29.2295	-30.526	-31.5171	-32.2498	-32.788	-33.2099	-33.6018	-34.0479	-34.6198	-35.368	-36.3194	-37.1773	-37.8007	-38.3178	-38.8219	-39.3672	-39.9705	-40.618	-41.2748	-41.8944	-42.4262	-42.8214	-43.037	-43.0392	-42.8064	-42.3316	-41.6243	-40.7111	-39.6352	-38.4569	-37.2571	-36.1415	-34.8574	-33.2152	-31.2733	-29.1004	-26.7678	-24.3442
	0	-2.45606	-5.34916	-8.51734	-11.8141	-15.1098	-18.294	-21.2768	-23.99	-26.3874	-28.443	-30.1499	-31.5191	-32.5794	-33.3773	-33.9773	-34.4578	-34.9055	-35.4051	-36.0279	-36.8244	-37.8207	-38.7198	-39.381	-39.9329	-40.4691	-41.0439	-41.6735	-42.3433	-43.0177	-43.6493	-44.1869	-44.5816	-44.7903	-44.7796	-44.5283	-44.0304	-43.2962	-42.3531	-41.2446	-40.031	-38.793	-37.6355	-36.3059	-34.615	-32.6216	-30.3949	-28.006	-25.5233
	0	-2.54256	-5.522	-8.77627	-12.1589	-15.5403	-18.8097	-21.877	-24.6736	-27.1526	-29.2873	-31.0704	-32.5123	-33.6416	-34.5049	-35.1665	-35.7057	-36.2093	-36.7622	-37.4361	-38.2808	-39.322	-40.2623	-40.9612	-41.5479	-42.1163	-42.7206	-43.3765	-44.0687	-44.7606	-45.4041	-45.9476	-46.3418	-46.5436	-46.5199	-46.2502	-45.7292	-44.9681	-43.995	-42.8539	-41.6052	-40.3288	-39.1295	-37.7544	-36.0148	-33.9699	-31.6894	-29.2443	-26.7025
	0	-2.62907	-5.69483	-9.0352	-12.5037	-15.9707	-19.3254	-22.4773	-25.3572	-27.9177	-30.1316	-31.9909	-33.5055	-34.7038	-35.6324	-36.3558	-36.9535	-37.513	-38.1194	-38.8443	-39.7372	-40.8233	-41.8048	-42.5415	-43.163	-43.7635	-44.3972	-45.0794	-45.794	-46.5035	-47.159	-47.7084	-48.102	-48.2969	-48.2602	-47.9721	-47.428	-46.6401	-45.637	-44.4633	-43.1793	-41.8646	-40.6235	-39.2029	-37.4146	-35.3183	-32.984	-30.4825	-27.8816
	0	-2.71557	-5.86767	-9.29413	-12.8485	-16.4011	-19.8411	-23.0775	-26.0408	-28.6829	-30.9759	-32.9113	-34.4987	-35.766	-36.7599	-37.5451	-38.2014	-38.8167	-39.4766	-40.2525	-41.1936	-42.3246	-43.3473	-44.1217	-44.778	-45.4107	-46.0739	-46.7824	-47.5194	-48.2464	-48.9139	-49.4691	-49.8622	-50.0501	-50.0005	-49.694	-49.1268	-48.312	-47.279	-46.0727	-44.7534	-43.4005	-42.1175	-40.6514	-38.8143	-36.6666	-34.2785	-31.7207	-29.0608
	0	-2.80207	-6.0405	-9.55306	-13.1933	-16.8316	-20.3568	-23.6778	-26.7244	-29.448	-31.8202	-33.8318	-35.4919	-36.8283	-37.8875	-38.7344	-39.4493	-40.1205	-40.8337	-41.6606	-42.6501	-43.8259	-44.8898	-45.702	-46.393	-47.0579	-47.7506	-48.4854	-49.2447	-49.9893	-50.6688	-51.2298	-51.6224	-51.8034	-51.7409	-51.4159	-50.8257	-49.9839	-48.921	-47.6821	-46.3275	-44.9363	-43.6115	-42.0999	-40.2141	-38.015	-35.573	-32.959	-30.2399
	0	-2.88858	-6.21333	-9.81198	-13.5381	-17.262	-20.8725	-24.278	-27.408	-30.2132	-32.6645	-34.7522	-36.4851	-37.8905	-39.015	-39.9237	-40.6972	-41.4242	-42.1909	-43.0688	-44.1065	-45.3272	-46.4323	-47.2822	-48.0081	-48.7051	-49.4273	-50.1884	-50.9701	-51.7322	-52.4237	-52.9906	-53.3825	-53.5567	-53.4812	-53.1378	-52.5245	-51.6559	-50.5629	-49.2915	-47.9016	-46.4721	-45.1056	-43.5484	-41.6139	-39.3633	-36.8675	-34.1972	-31.419
	0	-2.97508	-6.38617	-10.0709	-13.8829	-17.6925	-21.3882	-24.8783	-28.0916	-30.9784	-33.5088	-35.6727	-37.4783	-38.9527	-40.1425	-41.113	-41.945	-42.7279	-43.548	-44.477	-45.5629	-46.8285	-47.9748	-48.8625	-49.6231	-50.3523	-51.104	-51.8914	-52.6954	-53.4751	-54.1785	-54.7513	-55.1427	-55.31	-55.2215	-54.8597	-54.2233	-53.3278	-52.2049	-50.9008	-49.4758	-48.0079	-46.5996	-44.997	-43.0137	-40.7117	-38.162	-35.4354	-32.5982
	0	-3.06159	-6.559	-10.3298	-14.2277	-18.1229	-21.9039	-25.4785	-28.7752	-31.7435	-34.3531	-36.5931	-38.4715	-40.0149	-41.27	-42.3023	-43.1929	-44.0317	-44.9052	-45.8852	-47.0193	-48.3298	-49.5173	-50.4427	-51.2381	-51.9996	-52.7807	-53.5944	-54.4208	-55.218	-55.9334	-56.5121	-56.9029	-57.0633	-56.9618	-56.5816	-55.9221	-54.9997	-53.8469	-52.5102	-51.0499	-49.5438	-48.0936	-46.4455	-44.4134	-42.06	-39.4565	-36.6736	-33.7773
	0	-3.14809	-6.73184	-10.5888	-14.5725	-18.5533	-22.4196	-26.0788	-29.4589	-32.5087	-35.1974	-37.5136	-39.4646	-41.0772	-42.3976	-43.4916	-44.4408	-45.3354	-46.2624	-47.2933	-48.4757	-49.8311	-51.0598	-52.023	-52.8532	-53.6468	-54.4574	-55.2974	-56.1461	-56.9609	-57.6883	-58.2728	-58.6631	-58.8166	-58.7022	-58.3035	-57.6209	-56.6716	-55.4889	-54.1196	-52.624	-51.0796	-49.5876	-47.894	-45.8132	-43.4083	-40.7511	-37.9119	-34.9564
	0	-3.23459	-6.90467	-10.8477	-14.9173	-18.9838	-22.9353	-26.679	-30.1425	-33.2739	-36.0417	-38.4341	-40.4578	-42.1394	-43.5251	-44.6808	-45.6887	-46.6391	-47.6195	-48.7015	-49.9321	-51.3324	-52.6023	-53.6032	-54.4682	-55.294	-56.134	-57.0004	-57.8715	-58.7038	-59.4432	-60.0335	-60.4233	-60.5698	-60.4425	-60.0254	-59.3198	-58.3436	-57.1308	-55.729	-54.1981	-52.6154	-51.0816	-49.3425	-47.213	-44.7567	-42.0456	-39.1501	-36.1356
z/mm	18.2093	18.1984	18.1239	17.9327	17.5914	17.0889	16.435	15.6558	14.7875	13.8711	12.9477	12.0552	11.2257	10.4842	9.84697	9.32173	8.90845	8.60153	8.39213	8.26919	8.21724	8.20934	8.22023	8.27909	8.41107	8.6309	8.94934	9.37497	9.91289	10.5623	11.3147	12.1526	13.0503	13.9749	14.888	15.7483	16.5151	17.1531	17.6377	17.9612	18.1372	18.2017	18.2093	18.1943	18.109	17.9023	17.5431	17.0228	16.3533
	19.4079	19.397	19.3218	19.1285	18.7831	18.2743	17.6127	16.8253	15.9496	15.0277	14.1013	13.2088	12.3825	11.6467	11.0169	10.4999	10.0942	9.79346	9.5881	9.46716	9.41579	9.40793	9.41875	9.47693	9.6067	9.82224	10.1343	10.5522	11.082	11.7241	12.471	13.3061	14.2041	15.132	16.0509	16.9187	17.6937	18.3393	18.8299	19.1573	19.3352	19.4002	19.4079	19.3929	19.3068	19.0978	18.7342	18.2074	17.53
	20.6065	20.5955	20.5197	20.3243	19.9747	19.4597	18.7904	17.9948	17.1117	16.1842	15.2549	14.3625	13.5393	12.8092	12.1869	11.678	11.28	10.9854	10.7841	10.6651	10.6143	10.6065	10.6173	10.6748	10.8023	11.0136	11.3193	11.7294	12.251	12.8858	13.6273	14.4596	15.3579	16.289	17.2137	18.0891	18.8723	19.5255	20.0221	20.3535	20.5333	20.5988	20.6065	20.5914	20.5046	20.2932	19.9252	19.392	18.7068
	21.8051	21.794	21.7176	21.5202	21.1664	20.6451	19.968	19.1643	18.2738	17.3407	16.4085	15.5162	14.6961	13.9717	13.3569	12.8561	12.4658	12.1773	11.9801	11.8631	11.8129	11.8051	11.8158	11.8726	11.998	12.2049	12.5043	12.9066	13.4201	14.0476	14.7836	15.6132	16.5117	17.4461	18.3766	19.2595	20.0509	20.7117	21.2144	21.5496	21.7313	21.7974	21.8051	21.7899	21.7023	21.4887	21.1162	20.5765	19.8836
	23.0037	22.9926	22.9155	22.716	22.358	21.8305	21.1457	20.3338	19.436	18.4973	17.5621	16.6699	15.8529	15.1342	14.5268	14.0342	13.6516	13.3693	13.176	13.0611	13.0114	13.0037	13.0143	13.0704	13.1936	13.3963	13.6893	14.0838	14.5892	15.2093	15.9399	16.7667	17.6655	18.6031	19.5395	20.43	21.2295	21.8978	22.4066	22.7458	22.9293	22.9959	23.0037	22.9884	22.9001	22.6841	22.3073	21.7611	21.0603
	24.2023	24.1911	24.1134	23.9118	23.5496	23.0159	22.3234	21.5034	20.5981	19.6538	18.7157	17.8236	17.0097	16.2967	15.6968	15.2124	14.8374	14.5612	14.372	14.259	14.21	14.2023	14.2128	14.2683	14.3892	14.5876	14.8743	15.2611	15.7583	16.3711	17.0962	17.9202	18.8192	19.7602	20.7024	21.6004	22.408	23.084	23.5988	23.9419	24.1274	24.1945	24.2023	24.1869	24.0978	23.8796	23.4983	22.9457	22.2371
	25.4009	25.3896	25.3113	25.1076	24.7413	24.2013	23.501	22.6729	21.7602	20.8104	19.8693	18.9772	18.1665	17.4592	16.8668	16.3905	16.0232	15.7531	15.568	15.457	15.4085	15.4009	15.4114	15.4661	15.5849	15.7789	16.0593	16.4383	16.9274	17.5328	18.2525	19.0737	19.973	20.9172	21.8652	22.7708	23.5866	24.2702	24.791	25.138	25.3254	25.393	25.4009	25.3854	25.2956	25.075	24.6893	24.1303	23.4138
	26.5995	26.5882	26.5092	26.3034	25.9329	25.3867	24.6787	23.8424	22.9223	21.9669	21.0229	20.1309	19.3233	18.6216	18.0368	17.5686	17.209	16.945	16.764	16.655	16.6071	16.5995	16.6099	16.6639	16.7805	16.9703	17.2443	17.6155	18.0964	18.6946	19.4088	20.2272	21.1268	22.0743	23.0281	23.9412	24.7652	25.4564	25.9832	26.3342	26.5234	26.5916	26.5994	26.5839	26.4934	26.2705	25.8804	25.3149	24.5906
	27.798	27.7867	27.7071	27.4992	27.1246	26.572	25.8564	25.0119	24.0844	23.1235	22.1765	21.2846	20.48	19.7841	19.2067	18.7468	18.3948	18.137	17.9599	17.853	17.8056	17.7981	17.8084	17.8618	17.9761	18.1616	18.4293	18.7927	19.2655	19.8563	20.5651	21.3807	22.2806	23.2313	24.191	25.1116	25.9438	26.6426	27.1754	27.5303	27.7215	27.7901	27.798	27.7824	27.6911	27.4659	27.0714	26.4994	25.7674
	28.9966	28.9852	28.905	28.695	28.3162	27.7574	27.0341	26.1815	25.2466	24.28	23.3301	22.4383	21.6368	20.9466	20.3767	19.9249	19.5805	19.3289	19.1559	19.0509	19.0042	18.9966	19.0069	19.0596	19.1718	19.353	19.6142	19.9699	20.4346	21.0181	21.7214	22.5343	23.4343	24.3884	25.3539	26.2821	27.1224	27.8287	28.3677	28.7265	28.9195	28.9887	28.9966	28.9809	28.8889	28.6614	28.2624	27.684	26.9441
	30.1952	30.1838	30.1029	29.8908	29.5078	28.9428	28.2117	27.351	26.4087	25.4366	24.4836	23.592	22.7936	22.1091	21.5467	21.103	20.7663	20.5208	20.3519	20.2489	20.2027	20.1952	20.2055	20.2574	20.3674	20.5443	20.7992	21.1472	21.6037	22.1798	22.8777	23.6878	24.5881	25.5454	26.5167	27.4525	28.301	29.0149	29.5599	29.9226	30.1175	30.1872	30.1952	30.1794	30.0866	29.8568	29.4535	28.8686	28.1209
	31.3938	31.3823	31.3008	31.0866	30.6995	30.1282	29.3894	28.5205	27.5708	26.5931	25.6372	24.7456	23.9504	23.2716	22.7166	22.2811	21.9521	21.7128	21.5479	21.4469	21.4013	21.3938	21.404	21.4553	21.563	21.7356	21.9842	22.3244	22.7727	23.3416	24.034	24.8413	25.7419	26.7025	27.6796	28.6229	29.4795	30.2011	30.7521	31.1187	31.3156	31.3858	31.3938	31.378	31.2844	31.0523	30.6445	30.0532	29.2976
	32.5924	32.5809	32.4987	32.2824	31.8911	31.3136	30.5671	29.69	28.7329	27.7496	26.7908	25.8993	25.1072	24.4341	23.8866	23.4593	23.1379	22.9047	22.7439	22.6448	22.5998	22.5924	22.6025	22.6531	22.7587	22.927	23.1692	23.5016	23.9418	24.5033	25.1903	25.9948	26.8957	27.8595	28.8425	29.7933	30.6581	31.3873	31.9443	32.3149	32.5136	32.5844	32.5924	32.5765	32.4821	32.2477	31.8355	31.2378	30.4744
	33.791	33.7794	33.6966	33.4782	33.0827	32.499	31.7448	30.8595	29.895	28.9062	27.9444	27.053	26.264	25.5966	25.0566	24.6374	24.3237	24.0966	23.9398	23.8428	23.7984	23.791	23.801	23.8509	23.9543	24.1183	24.3542	24.6788	25.1109	25.6651	26.3466	27.1483	28.0494	29.0166	30.0054	30.9637	31.8367	32.5735	33.1365	33.511	33.7116	33.7829	33.791	33.775	33.6799	33.4432	33.0266	32.4224	31.6512
	34.9896	34.9779	34.8945	34.674	34.2744	33.6844	32.9224	32.0291	31.0572	30.0627	29.098	28.2067	27.4208	26.7591	26.2266	25.8155	25.5095	25.2886	25.1358	25.0408	24.9969	24.9896	24.9996	25.0488	25.1499	25.3097	25.5392	25.856	26.28	26.8268	27.5029	28.3018	29.2032	30.1736	31.1682	32.1342	33.0153	33.7596	34.3287	34.7072	34.9097	34.9815	34.9896	34.9735	34.8777	34.6386	34.2176	33.6069	32.8279
	36.1882	36.1765	36.0924	35.8699	35.466	34.8698	34.1001	33.1986	32.2193	31.2193	30.2516	29.3604	28.5776	27.9216	27.3965	26.9937	26.6953	26.4805	26.3318	26.2388	26.1954	26.1882	26.1981	26.2466	26.3456	26.501	26.7242	27.0332	27.449	27.9886	28.6592	29.4554	30.357	31.3307	32.3311	33.3046	34.1939	34.9458	35.5209	35.9033	36.1077	36.18	36.1882	36.172	36.0754	35.8341	35.4087	34.7915	34.0047
	37.3868	37.375	37.2903	37.0657	36.6577	36.0552	35.2778	34.3681	33.3814	32.3758	31.4052	30.514	29.7344	29.0841	28.5665	28.1718	27.8811	27.6724	27.5278	27.4367	27.394	27.3868	27.3966	27.4444	27.5412	27.6923	27.9092	28.2105	28.6181	29.1503	29.8156	30.6089	31.5108	32.4877	33.494	34.475	35.3724	36.132	36.7132	37.0994	37.3057	37.3786	37.3867	37.3705	37.2732	37.0295	36.5997	35.9761	35.1814
	38.5854	38.5735	38.4882	38.2615	37.8493	37.2406	36.4555	35.5376	34.5435	33.5324	32.5588	31.6677	30.8912	30.2466	29.7365	29.3499	29.0668	28.8643	28.7237	28.6347	28.5925	28.5854	28.5951	28.6423	28.7368	28.8837	29.0942	29.3877	29.7872	30.3121	30.9719	31.7624	32.6646	33.6448	34.6569	35.6454	36.551	37.3182	37.9054	38.2956	38.5037	38.5771	38.5853	38.569	38.4709	38.225	37.7907	37.1607	36.3582
	39.7839	39.7721	39.6862	39.4573	39.0409	38.4259	37.6331	36.7072	35.7056	34.6889	33.7124	32.8214	32.048	31.4091	30.9064	30.528	30.2526	30.0563	29.9197	29.8327	29.7911	29.7839	29.7937	29.8401	29.9325	30.075	30.2791	30.5649	30.9563	31.4738	32.1282	32.9159	33.8183	34.8018	35.8198	36.8158	37.7296	38.5044	39.0976	39.4917	39.7018	39.7757	39.7839	39.7675	39.6687	39.4205	38.9818	38.3453	37.535
	40.9825	40.9706	40.8841	40.6531	40.2326	39.6113	38.8108	37.8767	36.8678	35.8455	34.866	33.9751	33.2048	32.5716	32.0764	31.7062	31.4384	31.2482	31.1157	31.0306	30.9896	30.9825	30.9922	31.0379	31.1281	31.2664	31.4641	31.7421	32.1254	32.6356	33.2845	34.0694	34.9721	35.9589	36.9826	37.9863	38.9082	39.6905	40.2898	40.6879	40.8998	40.9742	40.9825	40.966	40.8665	40.6159	40.1728	39.5298	38.7117
[truncated: 77 more columns]

## Sheet: Fig 12f
	Fig 12f(n2=4)
	1 Coordinate value of point on the axodes of SCG
x/mm	22.7098	22.5482	21.8815	20.5616	18.6146	16.2063	13.5769	10.9773	8.62489	6.67981	5.22891	4.27161	3.7068	3.32709	2.82671	1.82179	-0.0178666	-1.36266	-2.02314	-2.40649	-2.85596	-3.62629	-4.86908	-6.63271	-8.87253	-11.4639	-14.2154	-16.8865	-19.2201	-20.9984	-22.1108	-22.6085	-22.7077	-22.4414	-21.5864	-20.0745	-18.0017	-15.5738	-13.0387	-10.6321	-8.54475	-6.90229	-5.74976	-5.03651	-4.60575	-4.19566	-3.45438	-1.96139	-0.223759
	23.6812	23.515	22.8333	21.4865	19.5007	17.0436	14.3582	11.6974	9.28022	7.26713	5.74457	4.71118	4.06527	3.59957	3.00927	1.91206	-0.0208576	-1.45886	-2.21137	-2.68404	-3.21879	-4.0698	-5.38889	-7.2251	-9.53431	-12.1919	-15.0055	-17.7325	-20.1135	-21.9281	-23.065	-23.576	-23.6791	-23.407	-22.5347	-20.9932	-18.8797	-16.4024	-13.8118	-11.3454	-9.19483	-7.48556	-6.26191	-5.47237	-4.9598	-4.4629	-3.63116	-2.04569	-0.214781
	24.6527	24.4818	23.7851	22.4113	20.3867	17.8809	15.1394	12.4175	9.93556	7.85445	6.26022	5.15075	4.42375	3.87205	3.19183	2.00232	-0.0238486	-1.55507	-2.3996	-2.96159	-3.58163	-4.51332	-5.90871	-7.81748	-10.1961	-12.9199	-15.7955	-18.5786	-21.0069	-22.8578	-24.0191	-24.5435	-24.6505	-24.3726	-23.4829	-21.9119	-19.7577	-17.231	-14.5848	-12.0587	-9.84491	-8.06884	-6.77405	-5.90823	-5.31385	-4.73014	-3.80794	-2.13	-0.205804
	25.6241	25.4486	24.7368	23.3361	21.2728	18.7183	15.9207	13.1376	10.5909	8.44177	6.77587	5.59031	4.78223	4.14453	3.3744	2.09259	-0.0268396	-1.65128	-2.58783	-3.23914	-3.94447	-4.95684	-6.42852	-8.40987	-10.8579	-13.6479	-16.5856	-19.4246	-21.9003	-23.7876	-24.9732	-25.511	-25.6219	-25.3381	-24.4312	-22.8306	-20.6357	-18.0596	-15.3579	-12.772	-10.495	-8.65211	-7.28619	-6.34409	-5.6679	-4.99737	-3.98473	-2.21431	-0.196826
	26.5955	26.4154	25.6886	24.261	22.1589	19.5556	16.7019	13.8577	11.2462	9.02909	7.29152	6.02988	5.14071	4.41701	3.55696	2.18285	-0.0298307	-1.74748	-2.77606	-3.51668	-4.3073	-5.40036	-6.94834	-9.00226	-11.5197	-14.3759	-17.3757	-20.2707	-22.7937	-24.7173	-25.9274	-26.4785	-26.5933	-26.3037	-25.3794	-23.7493	-21.5137	-18.8882	-16.131	-13.4853	-11.1451	-9.23538	-7.79834	-6.77995	-6.02195	-5.26461	-4.16151	-2.29862	-0.187848
	27.567	27.3822	26.6404	25.1858	23.045	20.393	17.4832	14.5778	11.9016	9.61641	7.80717	6.46945	5.49919	4.68949	3.73952	2.27312	-0.0328217	-1.84369	-2.96429	-3.79423	-4.67014	-5.84387	-7.46816	-9.59464	-12.1815	-15.1039	-18.1657	-21.1167	-23.6871	-25.647	-26.8815	-27.446	-27.5647	-27.2692	-26.3277	-24.6679	-22.3917	-19.7168	-16.9041	-14.1987	-11.7952	-9.81865	-8.31048	-7.21582	-6.376	-5.53184	-4.33829	-2.38292	-0.17887
	28.5384	28.349	27.5921	26.1106	23.931	21.2303	18.2644	15.2979	12.5569	10.2037	8.32282	6.90901	5.85767	4.96198	3.92208	2.36338	-0.0358127	-1.93989	-3.15252	-4.07178	-5.03298	-6.28739	-7.98797	-10.187	-12.8432	-15.8319	-18.9558	-21.9628	-24.5805	-26.5767	-27.8356	-28.4135	-28.536	-28.2348	-27.2759	-25.5866	-23.2697	-20.5455	-17.6772	-14.912	-12.4452	-10.4019	-8.82263	-7.65168	-6.73005	-5.79908	-4.51507	-2.46723	-0.169893
	29.5098	29.3158	28.5439	27.0355	24.8171	22.0676	19.0456	16.018	13.2123	10.7911	8.83847	7.34858	6.21615	5.23446	4.10464	2.45364	-0.0388038	-2.0361	-3.34075	-4.34933	-5.39582	-6.73091	-8.50779	-10.7794	-13.505	-16.5598	-19.7458	-22.8089	-25.4739	-27.5065	-28.7897	-29.381	-29.5074	-29.2004	-28.2242	-26.5053	-24.1477	-21.3741	-18.4503	-15.6253	-13.0953	-10.9852	-9.33477	-8.08754	-7.0841	-6.06631	-4.69185	-2.55154	-0.160915
	30.4812	30.2826	29.4957	27.9603	25.7032	22.905	19.8269	16.7381	13.8676	11.3784	9.35413	7.78815	6.57463	5.50694	4.28721	2.54391	-0.0417948	-2.1323	-3.52898	-4.62688	-5.75865	-7.17443	-9.0276	-11.3718	-14.1668	-17.2878	-20.5359	-23.6549	-26.3672	-28.4362	-29.7439	-30.3484	-30.4788	-30.1659	-29.1724	-27.424	-25.0257	-22.2027	-19.2234	-16.3386	-13.7454	-11.5685	-9.84691	-8.5234	-7.43815	-6.33355	-4.86864	-2.63585	-0.151937
	31.4527	31.2494	30.4474	28.8851	26.5893	23.7423	20.6081	17.4583	14.5229	11.9657	9.86978	8.22772	6.9331	5.77942	4.46977	2.63417	-0.0447858	-2.22851	-3.71721	-4.90442	-6.12149	-7.61794	-9.54742	-11.9642	-14.8286	-18.0158	-21.326	-24.501	-27.2606	-29.3659	-30.698	-31.3159	-31.4502	-31.1315	-30.1207	-28.3427	-25.9037	-23.0313	-19.9965	-17.0519	-14.3955	-12.1517	-10.3591	-8.95926	-7.7922	-6.60078	-5.04542	-2.72015	-0.14296
	32.4241	32.2161	31.3992	29.8099	27.4753	24.5797	21.3894	18.1784	15.1783	12.553	10.3854	8.66728	7.29158	6.0519	4.65233	2.72444	-0.0477768	-2.32472	-3.90544	-5.18197	-6.48433	-8.06146	-10.0672	-12.5566	-15.4904	-18.7438	-22.116	-25.347	-28.154	-30.2956	-31.6521	-32.2834	-32.4216	-32.0971	-31.0689	-29.2614	-26.7817	-23.8599	-20.7696	-17.7652	-15.0456	-12.735	-10.8712	-9.39512	-8.14625	-6.86802	-5.2222	-2.80446	-0.133982
	33.3955	33.1829	32.351	30.7348	28.3614	25.417	22.1706	18.8985	15.8336	13.1403	10.9011	9.10685	7.65006	6.32439	4.83489	2.8147	-0.0507679	-2.42092	-4.09367	-5.45952	-6.84716	-8.50498	-10.587	-13.149	-16.1522	-19.4718	-22.9061	-26.1931	-29.0474	-31.2254	-32.6063	-33.2509	-33.393	-33.0626	-32.0172	-30.1801	-27.6597	-24.6885	-21.5427	-18.4785	-15.6957	-13.3183	-11.3833	-9.83098	-8.5003	-7.13525	-5.39898	-2.88877	-0.125004
	34.367	34.1497	33.3027	31.6596	29.2475	26.2543	22.9519	19.6186	16.489	13.7277	11.4167	9.54642	8.00854	6.59687	5.01746	2.90497	-0.0537589	-2.51713	-4.2819	-5.73707	-7.21	-8.9485	-11.1069	-13.7413	-16.8139	-20.1998	-23.6962	-27.0391	-29.9408	-32.1551	-33.5604	-34.2184	-34.3644	-34.0282	-32.9654	-31.0987	-28.5377	-25.5171	-22.3158	-19.1919	-16.3457	-13.9015	-11.8955	-10.2668	-8.85435	-7.40249	-5.57577	-2.97308	-0.116026
	35.3384	35.1165	34.2545	32.5844	30.1336	27.0917	23.7331	20.3387	17.1443	14.315	11.9324	9.98598	8.36702	6.86935	5.20002	2.99523	-0.0567499	-2.61333	-4.47014	-6.01462	-7.57284	-9.39202	-11.6267	-14.3337	-17.4757	-20.9278	-24.4862	-27.8852	-30.8342	-33.0848	-34.5145	-35.1859	-35.3358	-34.9938	-33.9137	-32.0174	-29.4157	-26.3457	-23.0889	-19.9052	-16.9958	-14.4848	-12.4076	-10.7027	-9.2084	-7.66973	-5.75255	-3.05739	-0.107049
	36.3098	36.0833	35.2063	33.5093	31.0196	27.929	24.5144	21.0588	17.7996	14.9023	12.448	10.4256	8.7255	7.14183	5.38258	3.0855	-0.059741	-2.70954	-4.65837	-6.29217	-7.93567	-9.83553	-12.1465	-14.9261	-18.1375	-21.6558	-25.2763	-28.7313	-31.7276	-34.0145	-35.4687	-36.1534	-36.3072	-35.9593	-34.862	-32.9361	-30.2937	-27.1743	-23.862	-20.6185	-17.6459	-15.0681	-12.9198	-11.1386	-9.56245	-7.93696	-5.92933	-3.14169	-0.0980709
	37.2812	37.0501	36.158	34.4341	31.9057	28.7664	25.2956	21.7789	18.455	15.4896	12.9637	10.8651	9.08398	7.41431	5.56514	3.17576	-0.062732	-2.80574	-4.8466	-6.56971	-8.29851	-10.2791	-12.6663	-15.5185	-18.7993	-22.3838	-26.0664	-29.5773	-32.6209	-34.9443	-36.4228	-37.1209	-37.2786	-36.9249	-35.8102	-33.8548	-31.1717	-28.0029	-24.6351	-21.3318	-18.296	-15.6514	-13.4319	-11.5744	-9.9165	-8.2042	-6.10611	-3.226	-0.0890932
	38.2527	38.0169	37.1098	35.3589	32.7918	29.6037	26.0768	22.499	19.1103	16.0769	13.4793	11.3047	9.44246	7.68679	5.74771	3.26602	-0.065723	-2.90195	-5.03483	-6.84726	-8.66135	-10.7226	-13.1861	-16.1109	-19.4611	-23.1118	-26.8564	-30.4234	-33.5143	-35.874	-37.3769	-38.0884	-38.25	-37.8904	-36.7585	-34.7735	-32.0497	-28.8315	-25.4082	-22.0451	-18.9461	-16.2346	-13.9441	-12.0103	-10.2706	-8.47143	-6.28289	-3.31031	-0.0801154
	39.2241	38.9837	38.0616	36.2838	33.6779	30.441	26.8581	23.2191	19.7657	16.6643	13.995	11.7443	9.80093	7.95928	5.93027	3.35629	-0.068714	-2.99816	-5.22306	-7.12481	-9.02418	-11.1661	-13.7059	-16.7033	-20.1229	-23.8398	-27.6465	-31.2694	-34.4077	-36.8037	-38.331	-39.0559	-39.2213	-38.856	-37.7067	-35.6922	-32.9277	-29.6601	-26.1813	-22.7584	-19.5961	-16.8179	-14.4562	-12.4461	-10.6246	-8.73867	-6.45968	-3.39462	-0.0711377
	40.1955	39.9505	39.0133	37.2086	34.564	31.2784	27.6393	23.9392	20.421	17.2516	14.5106	12.1838	10.1594	8.23176	6.11283	3.44655	-0.0717051	-3.09436	-5.41129	-7.40236	-9.38702	-11.6096	-14.2258	-17.2957	-20.7847	-24.5678	-28.4365	-32.1155	-35.3011	-37.7334	-39.2852	-40.0234	-40.1927	-39.8216	-38.655	-36.6109	-33.8056	-30.4888	-26.9544	-23.4717	-20.2462	-17.4012	-14.9683	-12.882	-10.9787	-9.0059	-6.63646	-3.47892	-0.06216
	41.167	40.9173	39.9651	38.1334	35.45	32.1157	28.4206	24.6593	21.0763	17.8389	15.0263	12.6234	10.5179	8.50424	6.29539	3.53682	-0.0746961	-3.19057	-5.59952	-7.67991	-9.74986	-12.0531	-14.7456	-17.888	-21.4464	-25.2957	-29.2266	-32.9615	-36.1945	-38.6632	-40.2393	-40.9909	-41.1641	-40.7871	-39.6032	-37.5295	-34.6836	-31.3174	-27.7275	-24.1851	-20.8963	-17.9844	-15.4805	-13.3179	-11.3327	-9.27314	-6.81324	-3.56323	-0.0531823
y/mm	0	-2.73268	-6.22686	-9.99008	-13.5904	-16.7105	-19.1747	-20.9386	-22.0565	-22.6438	-22.8458	-22.8134	-22.6855	-22.5755	-22.5568	-22.6375	-22.7098	-22.6775	-22.6837	-22.781	-22.936	-23.0624	-23.038	-22.7171	-21.9472	-20.5907	-18.5539	-15.8234	-12.5047	-8.84654	-5.23386	-2.14405	0.34028	3.59645	7.35246	11.147	14.6043	17.4786	19.6613	21.1587	22.0556	22.482	22.5869	22.5188	22.4111	22.3693	22.4508	22.625	22.7108
	0	-2.82592	-6.41227	-10.2651	-13.9511	-17.152	-19.6923	-21.5283	-22.7149	-23.3677	-23.6314	-23.6551	-23.5754	-23.5029	-23.5099	-23.6047	-23.6813	-23.6438	-23.6339	-23.7029	-23.8181	-23.8954	-23.815	-23.4336	-22.5998	-21.1759	-19.0677	-16.2611	-12.861	-9.11643	-5.41354	-2.23134	0.346263	3.69562	7.54348	11.427	14.9694	17.9242	20.1835	21.754	22.721	23.2142	23.3815	23.369	23.3077	23.301	23.4058	23.5927	23.6821
	0	-2.91916	-6.59769	-10.5401	-14.3117	-17.5935	-20.21	-22.1181	-23.3733	-24.0916	-24.417	-24.4969	-24.4652	-24.4304	-24.463	-24.5719	-24.6527	-24.6101	-24.584	-24.6248	-24.7002	-24.7283	-24.5921	-24.1502	-23.2523	-21.7611	-19.5815	-16.6988	-13.2172	-9.38631	-5.59323	-2.31863	0.352247	3.79478	7.73451	11.7071	15.3344	18.3699	20.7057	22.3494	23.3864	23.9465	24.1761	24.2193	24.2044	24.2327	24.3608	24.5605	24.6534
	0	-3.0124	-6.7831	-10.8152	-14.6724	-18.035	-20.7276	-22.7078	-24.0317	-24.8156	-25.2026	-25.3386	-25.3551	-25.3578	-25.4161	-25.5391	-25.6241	-25.5764	-25.5342	-25.5467	-25.5823	-25.5612	-25.3691	-24.8668	-23.9049	-22.3462	-20.0954	-17.1365	-13.5735	-9.6562	-5.77291	-2.40592	0.35823	3.89395	7.92553	11.9871	15.6995	18.8155	21.2279	22.9447	24.0519	24.6788	24.9707	25.0696	25.101	25.1644	25.3157	25.5282	25.6247
	0	-3.10564	-6.96851	-11.0902	-15.033	-18.4765	-21.2453	-23.2975	-24.6901	-25.5395	-25.9882	-26.1803	-26.2449	-26.2853	-26.3691	-26.5063	-26.5955	-26.5426	-26.4844	-26.4686	-26.4644	-26.3942	-26.1462	-25.5833	-24.5574	-22.9314	-20.6092	-17.5742	-13.9298	-9.92608	-5.9526	-2.4932	0.364213	3.99311	8.11655	12.2671	16.0645	19.2612	21.7502	23.54	24.7173	25.411	25.7653	25.9198	25.9977	26.0961	26.2707	26.496	26.5959
	0	-3.19887	-7.15392	-11.3652	-15.3937	-18.918	-21.7629	-23.8872	-25.3486	-26.2634	-26.7738	-27.022	-27.1348	-27.2127	-27.3222	-27.4735	-27.5669	-27.5089	-27.4346	-27.3905	-27.3465	-27.2271	-26.9233	-26.2999	-25.21	-23.5166	-21.123	-18.0119	-14.2861	-10.196	-6.13228	-2.58049	0.370196	4.09228	8.30757	12.5472	16.4296	19.7069	22.2724	24.1353	25.3827	26.1433	26.5599	26.7701	26.8943	27.0278	27.2257	27.4638	27.5672
	0	-3.29211	-7.33933	-11.6403	-15.7543	-19.3595	-22.2805	-24.4769	-26.007	-26.9874	-27.5593	-27.8638	-28.0246	-28.1401	-28.2753	-28.4407	-28.5384	-28.4752	-28.3847	-28.3124	-28.2286	-28.0601	-27.7003	-27.0165	-25.8626	-24.1018	-21.6369	-18.4496	-14.6424	-10.4659	-6.31197	-2.66778	0.376179	4.19145	8.4986	12.8272	16.7946	20.1525	22.7946	24.7307	26.0482	26.8756	27.3545	27.6204	27.791	27.9595	28.1807	28.4315	28.5385
	0	-3.38535	-7.52474	-11.9153	-16.115	-19.801	-22.7982	-25.0667	-26.6654	-27.7113	-28.3449	-28.7055	-28.9145	-29.0676	-29.2284	-29.4078	-29.5098	-29.4415	-29.3349	-29.2343	-29.1107	-28.893	-28.4774	-27.733	-26.5151	-24.6869	-22.1507	-18.8873	-14.9987	-10.7357	-6.49165	-2.75506	0.382162	4.29061	8.68962	13.1073	17.1597	20.5982	23.3168	25.326	26.7136	27.6078	28.1491	28.4706	28.6876	28.8912	29.1356	29.3993	29.5098
	0	-3.47859	-7.71015	-12.1903	-16.4757	-20.2425	-23.3158	-25.6564	-27.3238	-28.4352	-29.1305	-29.5472	-29.8043	-29.995	-30.1814	-30.375	-30.4812	-30.4077	-30.2851	-30.1562	-29.9928	-29.726	-29.2545	-28.4496	-27.1677	-25.2721	-22.6645	-19.325	-15.3549	-11.0056	-6.67134	-2.84235	0.388145	4.38978	8.88064	13.3873	17.5247	21.0438	23.839	25.9213	27.379	28.3401	28.9437	29.3209	29.5842	29.8229	30.0906	30.3671	30.4811
	0	-3.57183	-7.89556	-12.4654	-16.8363	-20.684	-23.8334	-26.2461	-27.9822	-29.1591	-29.9161	-30.389	-30.6942	-30.9225	-31.1345	-31.3422	-31.4526	-31.374	-31.2352	-31.0781	-30.8749	-30.5589	-30.0315	-29.1661	-27.8203	-25.8573	-23.1783	-19.7627	-15.7112	-11.2755	-6.85102	-2.92964	0.394129	4.48894	9.07167	13.6674	17.8898	21.4895	24.3612	26.5166	28.0445	29.0724	29.7383	30.1712	30.4809	30.7546	31.0456	31.3348	31.4524
	0	-3.66506	-8.08097	-12.7404	-17.197	-21.1255	-24.3511	-26.8358	-28.6406	-29.8831	-30.7017	-31.2307	-31.584	-31.8499	-32.0876	-32.3094	-32.4241	-32.3403	-32.1854	-32	-31.757	-31.3919	-30.8086	-29.8827	-28.4728	-26.4425	-23.6922	-20.2004	-16.0675	-11.5454	-7.03071	-3.01692	0.400112	4.58811	9.26269	13.9474	18.2548	21.9351	24.8834	27.112	28.7099	29.8046	30.5329	31.0214	31.3775	31.6863	32.0006	32.3026	32.4237
	0	-3.7583	-8.26639	-13.0154	-17.5576	-21.567	-24.8687	-27.4255	-29.2991	-30.607	-31.4873	-32.0724	-32.4739	-32.7773	-33.0407	-33.2766	-33.3955	-33.3066	-33.1356	-32.9219	-32.6391	-32.2248	-31.5856	-30.5993	-29.1254	-27.0276	-24.206	-20.6381	-16.4238	-11.8153	-7.21039	-3.10421	0.406095	4.68728	9.45371	14.2274	18.6199	22.3808	25.4056	27.7073	29.3753	30.5369	31.3275	31.8717	32.2742	32.6179	32.9555	33.2704	33.395
	0	-3.85154	-8.4518	-13.2905	-17.9183	-22.0085	-25.3864	-28.0152	-29.9575	-31.3309	-32.2729	-32.9141	-33.3637	-33.7048	-33.9937	-34.2438	-34.3669	-34.2728	-34.0857	-33.8438	-33.5212	-33.0578	-32.3627	-31.3158	-29.7779	-27.6128	-24.7198	-21.0758	-16.7801	-12.0852	-7.39008	-3.1915	0.412078	4.78644	9.64474	14.5075	18.9849	22.8265	25.9278	28.3026	30.0408	31.2692	32.1221	32.7219	33.1708	33.5496	33.9105	34.2381	34.3663
	0	-3.94478	-8.63721	-13.5655	-18.2789	-22.45	-25.904	-28.605	-30.6159	-32.0549	-33.0585	-33.7559	-34.2536	-34.6322	-34.9468	-35.211	-35.3383	-35.2391	-35.0359	-34.7657	-34.4033	-33.8907	-33.1398	-32.0324	-30.4305	-28.198	-25.2337	-21.5135	-17.1364	-12.355	-7.56976	-3.27878	0.418061	4.88561	9.83576	14.7875	19.35	23.2721	26.45	28.8979	30.7062	32.0014	32.9167	33.5722	34.0675	34.4813	34.8655	35.2059	35.3376
	0	-4.03802	-8.82262	-13.8405	-18.6396	-22.8915	-26.4216	-29.1947	-31.2743	-32.7788	-33.8441	-34.5976	-35.1434	-35.5597	-35.8999	-36.1781	-36.3098	-36.2054	-35.9861	-35.6876	-35.2855	-34.7237	-33.9168	-32.749	-31.0831	-28.7832	-25.7475	-21.9512	-17.4927	-12.6249	-7.74945	-3.36607	0.424044	4.98477	10.0268	15.0676	19.715	23.7178	26.9722	29.4933	31.3716	32.7337	33.7113	34.4225	34.9641	35.413	35.8205	36.1736	36.3089
	0	-4.13126	-9.00803	-14.1156	-19.0002	-23.333	-26.9393	-29.7844	-31.9327	-33.5027	-34.6297	-35.4393	-36.0333	-36.4871	-36.853	-37.1453	-37.2812	-37.1716	-36.9362	-36.6096	-36.1676	-35.5566	-34.6939	-33.4655	-31.7356	-29.3684	-26.2613	-22.3889	-17.8489	-12.8948	-7.92913	-3.45336	0.430028	5.08394	10.2178	15.3476	20.0801	24.1634	27.4944	30.0886	32.0371	33.4659	34.5059	35.2727	35.8607	36.3447	36.7755	37.1414	37.2802
	0	-4.22449	-9.19344	-14.3906	-19.3609	-23.7745	-27.4569	-30.3741	-32.5911	-34.2266	-35.4153	-36.2811	-36.9231	-37.4145	-37.806	-38.1125	-38.2526	-38.1379	-37.8864	-37.5315	-37.0497	-36.3896	-35.471	-34.1821	-32.3882	-29.9535	-26.7751	-22.8266	-18.2052	-13.1647	-8.10882	-3.54065	0.436011	5.1831	10.4088	15.6276	20.4451	24.6091	28.0166	30.6839	32.7025	34.1982	35.3005	36.123	36.7574	37.2764	37.7304	38.1092	38.2515
	0	-4.31773	-9.37885	-14.6656	-19.7216	-24.216	-27.9746	-30.9638	-33.2496	-34.9506	-36.2009	-37.1228	-37.813	-38.342	-38.7591	-39.0797	-39.224	-39.1042	-38.8366	-38.4534	-37.9318	-37.2225	-36.248	-34.8986	-33.0407	-30.5387	-27.289	-23.2643	-18.5615	-13.4346	-8.2885	-3.62793	0.441994	5.28227	10.5999	15.9077	20.8102	25.0547	28.5388	31.2792	33.3679	34.9305	36.0951	36.9733	37.654	38.2081	38.6854	39.0769	39.2228
	0	-4.41097	-9.56426	-14.9407	-20.0822	-24.6575	-28.4922	-31.5536	-33.908	-35.6745	-36.9865	-37.9645	-38.7028	-39.2694	-39.7122	-40.0469	-40.1954	-40.0705	-39.7867	-39.3753	-38.8139	-38.0554	-37.0251	-35.6152	-33.6933	-31.1239	-27.8028	-23.702	-18.9178	-13.7045	-8.46819	-3.71522	0.447977	5.38144	10.7909	16.1877	21.1752	25.5004	29.061	31.8746	34.0334	35.6627	36.8897	37.8235	38.5507	39.1398	39.6404	40.0447	40.1941
	0	-4.50421	-9.74967	-15.2157	-20.4429	-25.099	-29.0098	-32.1433	-34.5664	-36.3984	-37.7721	-38.8063	-39.5927	-40.1969	-40.6653	-41.0141	-41.1669	-41.0367	-40.7369	-40.2972	-39.696	-38.8884	-37.8021	-36.3318	-34.3459	-31.7091	-28.3166	-24.1397	-19.2741	-13.9744	-8.64787	-3.80251	0.45396	5.4806	10.9819	16.4678	21.5403	25.9461	29.5832	32.4699	34.6988	36.395	37.6843	38.6738	39.4473	40.0715	40.5954	41.0125	41.1654
z/mm	-43.6636	-43.6654	-43.6851	-43.7431	-43.8414	-43.9606	-44.0709	-44.145	-44.1657	-44.1283	-44.0413	-43.9253	-43.8094	-43.7216	-43.6761	-43.6641	-43.6636	-43.6682	-43.6975	-43.7682	-43.8753	-43.9951	-44.0973	-44.157	-44.1607	-44.1074	-44.0093	-43.8901	-43.7798	-43.7039	-43.67	-43.6637	-43.6638	-43.6732	-43.7137	-43.7965	-43.9103	-44.028	-44.12	-44.1642	-44.1507	-44.0825	-43.9753	-43.8556	-43.7533	-43.6899	-43.6664	-43.6636	-43.6647
	-45.5313	-45.5332	-45.5538	-45.6143	-45.7168	-45.841	-45.956	-46.0333	-46.0549	-46.016	-45.9252	-45.8043	-45.6833	-45.5919	-45.5443	-45.5318	-45.5314	-45.5361	-45.5667	-45.6404	-45.7521	-45.877	-45.9836	-46.0459	-46.0497	-45.9941	-45.8918	-45.7675	-45.6525	-45.5734	-45.538	-45.5314	-45.5316	-45.5413	-45.5835	-45.6699	-45.7886	-45.9113	-46.0072	-46.0533	-46.0393	-45.9682	-45.8564	-45.7316	-45.6249	-45.5588	-45.5342	-45.5313	-45.5325
	-47.3991	-47.401	-47.4224	-47.4854	-47.5921	-47.7215	-47.8412	-47.9217	-47.9441	-47.9036	-47.8091	-47.6832	-47.5573	-47.4621	-47.4126	-47.3996	-47.3991	-47.4041	-47.4359	-47.5126	-47.6289	-47.7589	-47.8699	-47.9347	-47.9387	-47.8808	-47.7743	-47.6449	-47.5252	-47.4428	-47.406	-47.3991	-47.3993	-47.4095	-47.4534	-47.5433	-47.6669	-47.7947	-47.8945	-47.9425	-47.9278	-47.8538	-47.7375	-47.6075	-47.4965	-47.4277	-47.4021	-47.3991	-47.4003
	-49.2668	-49.2688	-49.2911	-49.3565	-49.4675	-49.6019	-49.7264	-49.81	-49.8334	-49.7912	-49.693	-49.5621	-49.4313	-49.3323	-49.2809	-49.2674	-49.2668	-49.272	-49.3051	-49.3848	-49.5057	-49.6408	-49.7561	-49.8236	-49.8277	-49.7675	-49.6569	-49.5224	-49.398	-49.3123	-49.274	-49.2669	-49.2671	-49.2776	-49.3233	-49.4168	-49.5452	-49.678	-49.7817	-49.8316	-49.8164	-49.7395	-49.6186	-49.4835	-49.3681	-49.2965	-49.2699	-49.2668	-49.2681
	-51.1346	-51.1367	-51.1597	-51.2277	-51.3428	-51.4824	-51.6115	-51.6983	-51.7226	-51.6788	-51.5769	-51.4411	-51.3053	-51.2025	-51.1492	-51.1351	-51.1346	-51.1399	-51.1743	-51.257	-51.3825	-51.5227	-51.6424	-51.7124	-51.7167	-51.6543	-51.5394	-51.3998	-51.2707	-51.1818	-51.1421	-51.1346	-51.1348	-51.1458	-51.1932	-51.2902	-51.4235	-51.5613	-51.669	-51.7208	-51.705	-51.6251	-51.4997	-51.3594	-51.2397	-51.1654	-51.1378	-51.1346	-51.1358
	-53.0023	-53.0045	-53.0284	-53.0988	-53.2181	-53.3628	-53.4967	-53.5867	-53.6118	-53.5665	-53.4608	-53.32	-53.1792	-53.0728	-53.0174	-53.0029	-53.0023	-53.0079	-53.0435	-53.1293	-53.2593	-53.4047	-53.5287	-53.6013	-53.6057	-53.541	-53.4219	-53.2772	-53.1434	-53.0512	-53.0101	-53.0024	-53.0026	-53.0139	-53.0631	-53.1636	-53.3018	-53.4447	-53.5563	-53.6099	-53.5936	-53.5108	-53.3807	-53.2354	-53.1112	-53.0343	-53.0057	-53.0023	-53.0036
	-54.87	-54.8723	-54.8971	-54.97	-55.0935	-55.2433	-55.3819	-55.475	-55.501	-55.4541	-55.3447	-55.1989	-55.0532	-54.943	-54.8857	-54.8707	-54.8701	-54.8758	-54.9127	-55.0015	-55.1361	-55.2866	-55.415	-55.4901	-55.4947	-55.4277	-55.3044	-55.1546	-55.0161	-54.9207	-54.8781	-54.8701	-54.8703	-54.8821	-54.933	-55.037	-55.1801	-55.328	-55.4435	-55.4991	-55.4822	-55.3965	-55.2618	-55.1113	-54.9828	-54.9031	-54.8735	-54.87	-54.8714
	-56.7378	-56.7401	-56.7657	-56.8411	-56.9688	-57.1237	-57.267	-57.3633	-57.3902	-57.3417	-57.2286	-57.0779	-56.9272	-56.8132	-56.754	-56.7384	-56.7378	-56.7438	-56.7819	-56.8737	-57.0129	-57.1685	-57.3013	-57.379	-57.3837	-57.3144	-57.187	-57.0321	-56.8888	-56.7902	-56.7461	-56.7379	-56.7381	-56.7502	-56.8028	-56.9105	-57.0584	-57.2113	-57.3308	-57.3883	-57.3707	-57.2821	-57.1429	-56.9873	-56.8544	-56.772	-56.7414	-56.7378	-56.7392
	-58.6055	-58.6079	-58.6344	-58.7123	-58.8442	-59.0041	-59.1522	-59.2517	-59.2795	-59.2293	-59.1125	-58.9568	-58.8012	-58.6834	-58.6223	-58.6062	-58.6056	-58.6117	-58.6511	-58.7459	-58.8897	-59.0504	-59.1876	-59.2678	-59.2727	-59.2012	-59.0695	-58.9095	-58.7615	-58.6596	-58.6141	-58.6056	-58.6058	-58.6184	-58.6727	-58.7839	-58.9367	-59.0946	-59.2181	-59.2774	-59.2593	-59.1678	-59.024	-58.8632	-58.726	-58.6409	-58.6092	-58.6055	-58.607
	-60.4733	-60.4757	-60.503	-60.5834	-60.7195	-60.8846	-61.0374	-61.14	-61.1687	-61.1169	-60.9964	-60.8358	-60.6752	-60.5537	-60.4905	-60.4739	-60.4733	-60.4796	-60.5203	-60.6181	-60.7665	-60.9323	-61.0739	-61.1567	-61.1617	-61.0879	-60.952	-60.7869	-60.6342	-60.5291	-60.4821	-60.4734	-60.4736	-60.4865	-60.5426	-60.6573	-60.815	-60.978	-61.1053	-61.1666	-61.1479	-61.0534	-60.905	-60.7392	-60.5976	-60.5097	-60.4771	-60.4733	-60.4748
	-62.341	-62.3436	-62.3717	-62.4546	-62.5949	-62.765	-62.9225	-63.0284	-63.0579	-63.0046	-62.8803	-62.7147	-62.5491	-62.4239	-62.3588	-62.3417	-62.341	-62.3476	-62.3895	-62.4903	-62.6433	-62.8143	-62.9602	-63.0455	-63.0507	-62.9746	-62.8346	-62.6644	-62.507	-62.3986	-62.3502	-62.3411	-62.3413	-62.3547	-62.4125	-62.5308	-62.6933	-62.8613	-62.9926	-63.0557	-63.0365	-62.9391	-62.7861	-62.6152	-62.4691	-62.3786	-62.3449	-62.341	-62.3426
	-64.2088	-64.2114	-64.2404	-64.3257	-64.4702	-64.6455	-64.8077	-64.9167	-64.9471	-64.8922	-64.7642	-64.5936	-64.4231	-64.2941	-64.2271	-64.2095	-64.2088	-64.2155	-64.2587	-64.3626	-64.5201	-64.6962	-64.8465	-64.9344	-64.9397	-64.8613	-64.7171	-64.5418	-64.3797	-64.268	-64.2182	-64.2088	-64.2091	-64.2228	-64.2824	-64.4042	-64.5716	-64.7446	-64.8798	-64.9449	-64.925	-64.8248	-64.6672	-64.4911	-64.3407	-64.2475	-64.2128	-64.2088	-64.2104
	-66.0765	-66.0792	-66.109	-66.1968	-66.3456	-66.5259	-66.6928	-66.805	-66.8363	-66.7798	-66.6481	-66.4726	-66.2971	-66.1643	-66.0954	-66.0772	-66.0765	-66.0834	-66.1279	-66.2348	-66.3969	-66.5781	-66.7328	-66.8232	-66.8287	-66.7481	-66.5996	-66.4192	-66.2524	-66.1375	-66.0862	-66.0766	-66.0769	-66.091	-66.1523	-66.2776	-66.4499	-66.628	-66.7671	-66.834	-66.8136	-66.7104	-66.5483	-66.3671	-66.2123	-66.1164	-66.0807	-66.0765	-66.0781
	-67.9442	-67.947	-67.9777	-68.068	-68.2209	-68.4064	-68.578	-68.6934	-68.7256	-68.6674	-68.532	-68.3515	-68.1711	-68.0346	-67.9636	-67.945	-67.9443	-67.9514	-67.9971	-68.107	-68.2737	-68.46	-68.6191	-68.7121	-68.7177	-68.6348	-68.4821	-68.2966	-68.1251	-68.007	-67.9542	-67.9443	-67.9446	-67.9591	-68.0221	-68.151	-68.3282	-68.5113	-68.6544	-68.7232	-68.7022	-68.5961	-68.4294	-68.243	-68.0839	-67.9852	-67.9485	-67.9442	-67.9459
	-69.812	-69.8148	-69.8463	-69.9391	-70.0963	-70.2868	-70.4632	-70.5817	-70.6148	-70.5551	-70.4159	-70.2304	-70.045	-69.9048	-69.8319	-69.8128	-69.812	-69.8193	-69.8662	-69.9792	-70.1505	-70.342	-70.5054	-70.6009	-70.6067	-70.5215	-70.3647	-70.1741	-69.9978	-69.8764	-69.8222	-69.8121	-69.8124	-69.8273	-69.892	-70.0245	-70.2065	-70.3946	-70.5416	-70.6123	-70.5908	-70.4817	-70.3104	-70.119	-69.9555	-69.8541	-69.8164	-69.812	-69.8137
	-71.6797	-71.6827	-71.715	-71.8103	-71.9716	-72.1673	-72.3483	-72.47	-72.504	-72.4427	-72.2998	-72.1094	-71.919	-71.775	-71.7002	-71.6805	-71.6798	-71.6873	-71.7354	-71.8514	-72.0273	-72.2239	-72.3917	-72.4898	-72.4957	-72.4082	-72.2472	-72.0515	-71.8705	-71.7459	-71.6902	-71.6798	-71.6801	-71.6954	-71.7619	-71.8979	-72.0848	-72.278	-72.4289	-72.5015	-72.4794	-72.3674	-72.1915	-71.9949	-71.827	-71.723	-71.6842	-71.6797	-71.6815
	-73.5475	-73.5505	-73.5837	-73.6814	-73.847	-74.0477	-74.2335	-74.3584	-74.3932	-74.3303	-74.1837	-73.9883	-73.793	-73.6452	-73.5685	-73.5483	-73.5475	-73.5552	-73.6046	-73.7236	-73.9041	-74.1058	-74.2779	-74.3786	-74.3847	-74.295	-74.1297	-73.9289	-73.7432	-73.6154	-73.5582	-73.5476	-73.5479	-73.5636	-73.6318	-73.7713	-73.963	-74.1613	-74.3162	-74.3906	-74.3679	-74.2531	-74.0726	-73.8709	-73.6986	-73.5918	-73.5521	-73.5475	-73.5493
	-75.4152	-75.4183	-75.4523	-75.5526	-75.7223	-75.9282	-76.1187	-76.2467	-76.2824	-76.2179	-76.0676	-75.8673	-75.667	-75.5155	-75.4367	-75.416	-75.4152	-75.4231	-75.4738	-75.5958	-75.7809	-75.9877	-76.1642	-76.2675	-76.2737	-76.1817	-76.0122	-75.8064	-75.6159	-75.4848	-75.4263	-75.4153	-75.4156	-75.4317	-75.5017	-75.6447	-75.8413	-76.0446	-76.2034	-76.2798	-76.2565	-76.1387	-75.9537	-75.7468	-75.5702	-75.4607	-75.42	-75.4152	-75.4171
	-77.283	-77.2861	-77.321	-77.4237	-77.5977	-77.8086	-78.0038	-78.135	-78.1717	-78.1055	-77.9515	-77.7462	-77.541	-77.3857	-77.305	-77.2838	-77.283	-77.2911	-77.343	-77.4681	-77.6577	-77.8696	-78.0505	-78.1563	-78.1627	-78.0684	-77.8948	-77.6838	-77.4887	-77.3543	-77.2943	-77.2831	-77.2834	-77.2999	-77.3716	-77.5182	-77.7196	-77.9279	-78.0907	-78.169	-78.1451	-78.0244	-77.8347	-77.6228	-77.4418	-77.3296	-77.2878	-77.283	-77.2849
	-79.1507	-79.1539	-79.1897	-79.2948	-79.473	-79.689	-79.889	-80.0234	-80.0609	-79.9932	-79.8354	-79.6251	-79.4149	-79.2559	-79.1733	-79.1516	-79.1507	-79.159	-79.2122	-79.3403	-79.5345	-79.7516	-79.9368	-80.0452	-80.0517	-79.9551	-79.7773	-79.5612	-79.3614	-79.2238	-79.1623	-79.1508	-79.1511	-79.168	-79.2414	-79.3916	-79.5979	-79.8113	-79.9779	-80.0581	-80.0337	-79.91	-79.7158	-79.4988	-79.3134	-79.1984	-79.1557	-79.1507	-79.1527
	2 Coordinate value of point on the axodes of SCFG
x/mm	43.6636	43.583	43.2744	42.6968	41.8609	40.8069	39.595	38.2987	37.0006	35.7862	34.7354	33.9068	33.3124	32.8867	32.46	31.7511	30.4581	29.4895	29.0612	28.9268	28.8252	28.5164	27.8114	26.5833	24.7612	22.3221	19.2915	15.7543	11.8711	7.88917	4.13785	1.01186	-1.47529	-4.73633	-8.55248	-12.5388	-16.3787	-19.8397	-22.7749	-25.1107	-26.8301	-27.9638	-28.5916	-28.8508	-28.94	-29.1056	-29.6083	-30.6898	-31.9051
	45.5313	45.4485	45.1337	44.547	43.6989	42.6289	41.3959	40.0725	38.7407	37.4859	36.3887	35.5086	34.8591	34.3756	33.8889	33.1177	31.7593	30.7223	30.2231	30.0158	29.8392	29.4528	28.667	27.3549	25.4457	22.917	19.7951	16.1655	12.1894	8.11445	4.26999	1.0507	-1.52983	-4.88414	-8.7934	-12.8727	-16.8055	-20.3588	-23.3851	-25.81	-27.616	-28.8333	-29.5413	-29.8776	-30.0414	-30.2796	-30.8528	-32.0023	-33.2824
	47.3991	47.314	46.993	46.3971	45.5368	44.4509	43.1969	41.8464	40.4807	39.1856	38.042	37.1104	36.4057	35.8644	35.3178	34.4843	33.0606	31.9551	31.385	31.1048	30.8533	30.3891	29.5227	28.1265	26.1302	23.512	20.2987	16.5766	12.5077	8.33973	4.40213	1.08954	-1.58436	-5.03195	-9.03433	-13.2066	-17.2322	-20.8778	-23.9952	-26.5093	-28.4019	-29.7027	-30.4909	-30.9044	-31.1429	-31.4536	-32.0973	-33.3148	-34.6597
	49.2668	49.1795	48.8524	48.2472	47.3748	46.2729	44.9978	43.6202	42.2208	40.8853	39.6953	38.7123	37.9524	37.3533	36.7468	35.851	34.3619	33.1879	32.5469	32.1939	31.8673	31.3255	30.3783	28.898	26.8147	24.1069	20.8023	16.9878	12.826	8.565	4.53427	1.12838	-1.6389	-5.17976	-9.27525	-13.5405	-17.659	-21.3968	-24.6053	-27.2086	-29.1879	-30.5721	-31.4406	-31.9312	-32.2443	-32.6275	-33.3419	-34.6273	-36.037
	51.1346	51.045	50.7117	50.0974	49.2128	48.0949	46.7988	45.3941	43.9609	42.585	41.3485	40.3141	39.499	38.8421	38.1757	37.2176	35.6632	34.4207	33.7088	33.2829	32.8814	32.2619	31.2339	29.6696	27.4992	24.7018	21.3058	17.399	13.1443	8.79028	4.6664	1.16722	-1.69344	-5.32757	-9.51617	-13.8745	-18.0857	-21.9158	-25.2155	-27.908	-29.9738	-31.4415	-32.3902	-32.958	-33.3457	-33.8015	-34.5864	-35.9397	-37.4143
	53.0023	52.9105	52.571	51.9475	51.0507	49.9169	48.5998	47.1679	45.701	44.2847	43.0018	41.916	41.0457	40.331	39.6046	38.5842	36.9644	35.6535	34.8707	34.3719	33.8954	33.1983	32.0895	30.4412	28.1836	25.2967	21.8094	17.8101	13.4626	9.01555	4.79854	1.20606	-1.74798	-5.47538	-9.7571	-14.2084	-18.5125	-22.4349	-25.8256	-28.6073	-30.7597	-32.311	-33.3399	-33.9849	-34.4471	-34.9755	-35.8309	-37.2522	-38.7916
	54.87	54.776	54.4303	53.7976	52.8887	51.7389	50.4007	48.9418	47.4411	45.9844	44.6551	43.5178	42.5924	41.8199	41.0336	39.9508	38.2657	36.8864	36.0326	35.461	34.9094	34.1347	32.9451	31.2128	28.8681	25.8917	22.313	18.2213	13.7809	9.24083	4.93068	1.2449	-1.80251	-5.62319	-9.99802	-14.5423	-18.9392	-22.9539	-26.4357	-29.3066	-31.5456	-33.1804	-34.2896	-35.0117	-35.5486	-36.1494	-37.0754	-38.5647	-40.1689
	56.7378	56.6414	56.2897	55.6478	54.7267	53.5608	52.2017	50.7156	49.1812	47.6841	46.3084	45.1196	44.139	43.3087	42.4625	41.3174	39.567	38.1192	37.1946	36.55	35.9235	35.0711	33.8007	31.9843	29.5526	26.4866	22.8166	18.6325	14.0992	9.4661	5.06282	1.28374	-1.85705	-5.771	-10.2389	-14.8763	-19.366	-23.4729	-27.0459	-30.006	-32.3316	-34.0498	-35.2392	-36.0385	-36.65	-37.3234	-38.3199	-39.8772	-41.5462
	58.6055	58.5069	58.149	57.4979	56.5646	55.3828	54.0027	52.4895	50.9213	49.3839	47.9617	46.7215	45.6857	44.7976	43.8915	42.6841	40.8682	39.352	38.3565	37.639	36.9375	36.0075	34.6563	32.7559	30.2371	27.0815	23.3201	19.0437	14.4175	9.69138	5.19496	1.32257	-1.91159	-5.91881	-10.4799	-15.2102	-19.7927	-23.992	-27.656	-30.7053	-33.1175	-34.9193	-36.1889	-37.0653	-37.7514	-38.4974	-39.5644	-41.1897	-42.9235
	60.4733	60.3724	60.0083	59.348	58.4026	57.2048	55.8036	54.2633	52.6614	51.0836	49.6149	48.3233	47.2323	46.2864	45.3204	44.0507	42.1695	40.5848	39.5184	38.7281	37.9516	36.9439	35.512	33.5275	30.9216	27.6764	23.8237	19.4548	14.7358	9.91666	5.3271	1.36141	-1.96613	-6.06662	-10.7208	-15.5441	-20.2195	-24.511	-28.2661	-31.4046	-33.9034	-35.7887	-37.1385	-38.0921	-38.8528	-39.6714	-40.8089	-42.5022	-44.3008
	62.341	62.2379	61.8676	61.1982	60.2406	59.0268	57.6046	56.0372	54.4014	52.7833	51.2682	49.9252	48.779	47.7753	46.7493	45.4173	43.4708	41.8176	40.6803	39.8171	38.9656	37.8803	36.3676	34.299	31.6061	28.2714	24.3273	19.866	15.0541	10.1419	5.45923	1.40025	-2.02066	-6.21443	-10.9617	-15.8781	-20.6462	-25.03	-28.8763	-32.1039	-34.6893	-36.6581	-38.0882	-39.1189	-39.9543	-40.8453	-42.0534	-43.8147	-45.6781
	64.2088	64.1034	63.727	63.0483	62.0785	60.8488	59.4056	57.811	56.1415	54.483	52.9215	51.527	50.3257	49.2641	48.1783	46.7839	44.772	43.0504	41.8422	40.9061	39.9796	38.8167	37.2232	35.0706	32.2906	28.8663	24.8309	20.2772	15.3724	10.3672	5.59137	1.43909	-2.0752	-6.36224	-11.2026	-16.212	-21.073	-25.549	-29.4864	-32.8033	-35.4753	-37.5275	-39.0378	-40.1458	-41.0557	-42.0193	-43.2979	-45.1271	-47.0554
	66.0765	65.9689	65.5863	64.8984	63.9165	62.6708	61.2065	59.5849	57.8816	56.1827	54.5748	53.1288	51.8723	50.753	49.6072	48.1505	46.0733	44.2832	43.0041	41.9952	40.9937	39.753	38.0788	35.8422	32.9751	29.4612	25.3344	20.6883	15.6907	10.5925	5.72351	1.47793	-2.12974	-6.51005	-11.4436	-16.5459	-21.4997	-26.0681	-30.0965	-33.5026	-36.2612	-38.397	-39.9875	-41.1726	-42.1571	-43.1933	-44.5424	-46.4396	-48.4327
	67.9442	67.8343	67.4456	66.7486	65.7544	64.4928	63.0075	61.3587	59.6217	57.8824	56.2281	54.7307	53.419	52.2418	51.0361	49.5172	47.3746	45.516	44.166	43.0842	42.0077	40.6894	38.9344	36.6138	33.6596	30.0562	25.838	21.0995	16.009	10.8178	5.85565	1.51677	-2.18428	-6.65786	-11.6845	-16.8799	-21.9265	-26.5871	-30.7067	-34.2019	-37.0471	-39.2664	-40.9371	-42.1994	-43.2585	-44.3673	-45.787	-47.7521	-49.81
	69.812	69.6998	69.3049	68.5987	67.5924	66.3148	64.8085	63.1326	61.3618	59.5821	57.8813	56.3325	54.9656	53.7307	52.4651	50.8838	48.6758	46.7488	45.3279	44.1733	43.0217	41.6258	39.79	37.3853	34.3441	30.6511	26.3416	21.5107	16.3273	11.043	5.98779	1.55561	-2.23881	-6.80567	-11.9254	-17.2138	-22.3532	-27.1061	-31.3168	-34.9013	-37.833	-40.1358	-41.8868	-43.2262	-44.36	-45.5412	-47.0315	-49.0646	-51.1873
	71.6797	71.5653	71.1643	70.4488	69.4304	68.1367	66.6094	64.9064	63.1019	61.2818	59.5346	57.9344	56.5123	55.2196	53.894	52.2504	49.9771	47.9816	46.4898	45.2623	44.0358	42.5622	40.6456	38.1569	35.0286	31.246	26.8452	21.9218	16.6456	11.2683	6.11992	1.59445	-2.29335	-6.95348	-12.1663	-17.5477	-22.78	-27.6251	-31.9269	-35.6006	-38.619	-41.0052	-42.8364	-44.253	-45.4614	-46.7152	-48.276	-50.3771	-52.5646
	73.5475	73.4308	73.0236	72.299	71.2683	69.9587	68.4104	66.6803	64.842	62.9815	61.1879	59.5362	58.059	56.7084	55.3229	53.617	51.2784	49.2144	47.6517	46.3513	45.0498	43.4986	41.5013	38.9285	35.7131	31.8409	27.3487	22.333	16.9639	11.4936	6.25206	1.63329	-2.34789	-7.10129	-12.4073	-17.8817	-23.2067	-28.1442	-32.5371	-36.2999	-39.4049	-41.8747	-43.7861	-45.2799	-46.5628	-47.8892	-49.5205	-51.6896	-53.9419
	75.4152	75.2963	74.8829	74.1491	73.1063	71.7807	70.2114	68.4541	66.582	64.6812	62.8412	61.138	59.6056	58.1973	56.7519	54.9837	52.5796	50.4472	48.8136	47.4404	46.0639	44.435	42.3569	39.7	36.3976	32.4359	27.8523	22.7442	17.2822	11.7189	6.3842	1.67213	-2.40243	-7.2491	-12.6482	-18.2156	-23.6335	-28.6632	-33.1472	-36.9992	-40.1908	-42.7441	-44.7358	-46.3067	-47.6643	-49.0632	-50.765	-53.0021	-55.3192
	77.283	77.1618	76.7422	75.9992	74.9443	73.6027	72.0123	70.228	68.3221	66.3809	64.4944	62.7399	61.1523	59.6861	58.1808	56.3503	53.8809	51.68	49.9756	48.5294	47.0779	45.3714	43.2125	40.4716	37.0821	33.0308	28.3559	23.1553	17.6005	11.9441	6.51634	1.71097	-2.45696	-7.39691	-12.8891	-18.5495	-24.0602	-29.1822	-33.7573	-37.6986	-40.9767	-43.6135	-45.6854	-47.3335	-48.7657	-50.2371	-52.0095	-54.3146	-56.6965
	79.1507	79.0272	78.6016	77.8494	76.7822	75.4247	73.8133	72.0018	70.0622	68.0806	66.1477	64.3417	62.6989	61.175	59.6097	57.7169	55.1822	52.9129	51.1375	49.6184	48.0919	46.3078	44.0681	41.2432	37.7666	33.6257	28.8595	23.5665	17.9188	12.1694	6.64848	1.74981	-2.5115	-7.54472	-13.13	-18.8834	-24.487	-29.7013	-34.3675	-38.3979	-41.7627	-44.4829	-46.6351	-48.3603	-49.8671	-51.4111	-53.254	-55.627	-58.0738
y/mm	0	-2.73722	-6.27954	-10.2097	-14.169	-17.8745	-21.1301	-23.8213	-25.9	-27.3694	-28.2799	-28.7341	-28.8952	-28.9846	-29.2592	-29.9751	-31.2861	-32.2191	-32.723	-33.122	-33.6327	-34.3617	-35.3252	-36.4805	-37.7541	-39.0614	-40.3181	-41.4459	-42.3787	-43.0671	-43.4862	-43.6521	-43.6394	-43.4346	-42.9699	-42.2379	-41.2683	-40.1138	-38.8429	-37.5352	-36.2757	-35.1481	-34.2223	-33.5332	-33.0516	-32.6532	-32.1026	-31.0588	-29.8137
	0	-2.83057	-6.4661	-10.4893	-14.5416	-18.3398	-21.6872	-24.4689	-26.6356	-28.1905	-29.1831	-29.7162	-29.9533	-30.1164	-30.4628	-31.2482	-32.6259	-33.6225	-34.1872	-34.6449	-35.212	-35.9941	-37.0063	-38.2046	-39.5147	-40.8519	-42.132	-43.2778	-44.2242	-44.9229	-45.3496	-45.5194	-45.5063	-45.2969	-44.8242	-44.0813	-43.0975	-41.9242	-40.6288	-39.2902	-37.993	-36.8214	-35.846	-35.1032	-34.5648	-34.1073	-33.4954	-32.3876	-31.0753
	0	-2.92392	-6.65265	-10.769	-14.9142	-18.805	-22.2443	-25.1164	-27.3713	-29.0115	-30.0863	-30.6983	-31.0114	-31.2482	-31.6664	-32.5213	-33.9658	-35.0258	-35.6514	-36.1678	-36.7913	-37.6266	-38.6874	-39.9286	-41.2753	-42.6424	-43.9459	-45.1096	-46.0697	-46.7788	-47.2129	-47.3867	-47.3733	-47.1592	-46.6785	-45.9248	-44.9267	-43.7346	-42.4147	-41.0451	-39.7103	-38.4947	-37.4698	-36.6732	-36.0779	-35.5614	-34.8883	-33.7165	-32.3369
	0	-3.01727	-6.83921	-11.0486	-15.2867	-19.2702	-22.8014	-25.7639	-28.107	-29.8326	-30.9895	-31.6804	-32.0696	-32.3801	-32.8699	-33.7945	-35.3056	-36.4292	-37.1156	-37.6907	-38.3706	-39.259	-40.3685	-41.6527	-43.0359	-44.4329	-45.7598	-46.9415	-47.9151	-48.6346	-49.0762	-49.2541	-49.2402	-49.0215	-48.5328	-47.7682	-46.7558	-45.545	-44.2007	-42.8001	-41.4276	-40.1679	-39.0936	-38.2432	-37.5911	-37.0155	-36.2812	-35.0453	-33.5985
	0	-3.11062	-7.02576	-11.3282	-15.6593	-19.7355	-23.3585	-26.4114	-28.8427	-30.6536	-31.8927	-32.6625	-33.1277	-33.5119	-34.0735	-35.0676	-36.6454	-37.8325	-38.5798	-39.2136	-39.9498	-40.8914	-42.0495	-43.3768	-44.7966	-46.2233	-47.5738	-48.7733	-49.7606	-50.4905	-50.9396	-51.1214	-51.1072	-50.8837	-50.3871	-49.6116	-48.585	-47.3554	-45.9866	-44.555	-43.1449	-41.8412	-40.7173	-39.8132	-39.1043	-38.4696	-37.674	-36.3742	-34.8602
	0	-3.20398	-7.21232	-11.6078	-16.0319	-20.2007	-23.9157	-27.0589	-29.5784	-31.4747	-32.7959	-33.6446	-34.1858	-34.6437	-35.2771	-36.3408	-37.9853	-39.2359	-40.044	-40.7365	-41.5291	-42.5238	-43.7306	-45.1009	-46.5572	-48.0138	-49.3877	-50.6052	-51.6061	-52.3463	-52.8029	-52.9888	-52.9741	-52.746	-52.2414	-51.455	-50.4142	-49.1658	-47.7725	-46.3099	-44.8621	-43.5145	-42.3411	-41.3832	-40.6174	-39.9238	-39.0669	-37.703	-36.1218
	0	-3.29733	-7.39887	-11.8874	-16.4044	-20.6659	-24.4728	-27.7064	-30.3141	-32.2957	-33.6991	-34.6267	-35.2439	-35.7756	-36.4807	-37.6139	-39.3251	-40.6392	-41.5081	-42.2594	-43.1084	-44.1562	-45.4117	-46.8249	-48.3178	-49.8043	-51.2016	-52.437	-53.4515	-54.2021	-54.6662	-54.8561	-54.8411	-54.6083	-54.0957	-53.2985	-52.2433	-50.9762	-49.5584	-48.0649	-46.5794	-45.1877	-43.9648	-42.9531	-42.1306	-41.3779	-40.4598	-39.0318	-37.3834
	0	-3.39068	-7.58543	-12.1671	-16.777	-21.1311	-25.0299	-28.3539	-31.0498	-33.1168	-34.6023	-35.6088	-36.3021	-36.9074	-37.6842	-38.887	-40.6649	-42.0426	-42.9723	-43.7823	-44.6876	-45.7887	-47.0928	-48.549	-50.0784	-51.5948	-53.0155	-54.2689	-55.297	-56.058	-56.5296	-56.7234	-56.708	-56.4706	-55.95	-55.1419	-54.0725	-52.7866	-51.3443	-49.8198	-48.2967	-46.861	-45.5886	-44.5231	-43.6438	-42.832	-41.8527	-40.3607	-38.645
	0	-3.48403	-7.77198	-12.4467	-17.1496	-21.5964	-25.587	-29.0014	-31.7855	-33.9378	-35.5055	-36.5909	-37.3602	-38.0392	-38.8878	-40.1602	-42.0048	-43.4459	-44.4365	-45.3052	-46.2669	-47.4211	-48.7739	-50.2731	-51.8391	-53.3852	-54.8295	-56.1008	-57.1425	-57.9138	-58.3929	-58.5908	-58.575	-58.3329	-57.8043	-56.9853	-55.9017	-54.597	-53.1302	-51.5748	-50.014	-48.5342	-47.2124	-46.0931	-45.1569	-44.2861	-43.2455	-41.6895	-39.9066
	0	-3.57738	-7.95854	-12.7263	-17.5222	-22.0616	-26.1441	-29.6489	-32.5212	-34.7589	-36.4087	-37.573	-38.4183	-39.1711	-40.0914	-41.4333	-43.3446	-44.8493	-45.9007	-46.828	-47.8462	-49.0535	-50.4549	-51.9971	-53.5997	-55.1757	-56.6434	-57.9326	-58.9879	-59.7697	-60.2563	-60.4581	-60.442	-60.1952	-59.6586	-58.8287	-57.7309	-56.4074	-54.9162	-53.3297	-51.7312	-50.2075	-48.8361	-47.6631	-46.6701	-45.7402	-44.6384	-43.0184	-41.1683
	0	-3.67074	-8.14509	-13.0059	-17.8947	-22.5268	-26.7012	-30.2964	-33.2569	-35.5799	-37.3118	-38.5551	-39.4764	-40.3029	-41.295	-42.7065	-44.6845	-46.2526	-47.3649	-48.3509	-49.4255	-50.6859	-52.136	-53.7212	-55.3603	-56.9662	-58.4573	-59.7645	-60.8334	-61.6255	-62.1196	-62.3255	-62.3089	-62.0575	-61.5129	-60.6722	-59.56	-58.2178	-56.7021	-55.0847	-53.4485	-51.8808	-50.4599	-49.2331	-48.1833	-47.1943	-46.0313	-44.3472	-42.4299
	0	-3.76409	-8.33165	-13.2855	-18.2673	-22.9921	-27.2583	-30.9439	-33.9926	-36.401	-38.215	-39.5372	-40.5346	-41.4347	-42.4985	-43.9796	-46.0243	-47.6559	-48.8291	-49.8738	-51.0047	-52.3183	-53.8171	-55.4453	-57.1209	-58.7566	-60.2712	-61.5963	-62.6789	-63.4814	-63.9829	-64.1928	-64.1759	-63.9198	-63.3672	-62.5156	-61.3892	-60.0281	-58.488	-56.8396	-55.1658	-53.554	-52.0837	-50.8031	-49.6964	-48.6485	-47.4242	-45.6761	-43.6915
	0	-3.85744	-8.5182	-13.5652	-18.6399	-23.4573	-27.8154	-31.5914	-34.7283	-37.222	-39.1182	-40.5193	-41.5927	-42.5666	-43.7021	-45.2527	-47.3641	-49.0593	-50.2933	-51.3967	-52.584	-53.9508	-55.4982	-57.1694	-58.8816	-60.5471	-62.0852	-63.4282	-64.5243	-65.3372	-65.8463	-66.0601	-66.0428	-65.7821	-65.2215	-64.359	-63.2184	-61.8385	-60.2739	-58.5946	-56.8831	-55.2273	-53.7074	-52.373	-51.2096	-50.1026	-48.817	-47.0049	-44.9531
	0	-3.95079	-8.70476	-13.8448	-19.0125	-23.9225	-28.3725	-32.2389	-35.464	-38.0431	-40.0214	-41.5014	-42.6508	-43.6984	-44.9057	-46.5259	-48.704	-50.4626	-51.7575	-52.9196	-54.1633	-55.5832	-57.1792	-58.8934	-60.6422	-62.3376	-63.8991	-65.26	-66.3698	-67.193	-67.7096	-67.9275	-67.9098	-67.6444	-67.0757	-66.2024	-65.0476	-63.6489	-62.0598	-60.3495	-58.6004	-56.9006	-55.3312	-53.943	-52.7228	-51.5567	-50.2099	-48.3338	-46.2148
	0	-4.04414	-8.89131	-14.1244	-19.385	-24.3878	-28.9296	-32.8864	-36.1997	-38.8641	-40.9246	-42.4835	-43.709	-44.8302	-46.1093	-47.799	-50.0438	-51.866	-53.2217	-54.4425	-55.7425	-57.2156	-58.8603	-60.6175	-62.4028	-64.1281	-65.713	-67.0919	-68.2153	-69.0489	-69.5729	-69.7948	-69.7767	-69.5067	-68.93	-68.0459	-66.8767	-65.4593	-63.8457	-62.1045	-60.3176	-58.5738	-56.9549	-55.513	-54.2359	-53.0108	-51.6028	-49.6626	-47.4764
	0	-4.1375	-9.07787	-14.404	-19.7576	-24.853	-29.4867	-33.5339	-36.9354	-39.6852	-41.8278	-43.4656	-44.7671	-45.9621	-47.3128	-49.0721	-51.3836	-53.2693	-54.6858	-55.9654	-57.3218	-58.848	-60.5414	-62.3416	-64.1635	-65.9185	-67.5269	-68.9237	-70.0607	-70.9047	-71.4363	-71.6622	-71.6437	-71.369	-70.7843	-69.8893	-68.7059	-67.2697	-65.6317	-63.8594	-62.0349	-60.2471	-58.5787	-57.083	-55.7491	-54.4649	-52.9956	-50.9915	-48.738
	0	-4.23085	-9.26442	-14.6836	-20.1302	-25.3182	-30.0438	-34.1814	-37.6711	-40.5062	-42.731	-44.4477	-45.8252	-47.0939	-48.5164	-50.3453	-52.7235	-54.6727	-56.15	-57.4883	-58.9011	-60.4805	-62.2225	-64.0657	-65.9241	-67.709	-69.3409	-70.7556	-71.9062	-72.7606	-73.2996	-73.5295	-73.5106	-73.2313	-72.6386	-71.7327	-70.5351	-69.0801	-67.4176	-65.6144	-63.7522	-61.9204	-60.2025	-58.653	-57.2623	-55.919	-54.3885	-52.3203	-49.9996
	0	-4.3242	-9.45098	-14.9633	-20.5028	-25.7834	-30.6009	-34.8289	-38.4068	-41.3273	-43.6342	-45.4298	-46.8833	-48.2257	-49.72	-51.6184	-54.0633	-56.076	-57.6142	-59.0112	-60.4803	-62.1129	-63.9036	-65.7897	-67.6847	-69.4995	-71.1548	-72.5874	-73.7517	-74.6164	-75.1629	-75.3968	-75.3776	-75.0936	-74.4929	-73.5761	-72.3643	-70.8905	-69.2035	-67.3693	-65.4695	-63.5936	-61.8262	-60.223	-58.7754	-57.3732	-55.7814	-53.6492	-51.2612
	0	-4.41755	-9.63753	-15.2429	-20.8753	-26.2487	-31.158	-35.4765	-39.1425	-42.1483	-44.5374	-46.4119	-47.9415	-49.3576	-50.9236	-52.8916	-55.4031	-57.4794	-59.0784	-60.534	-62.0596	-63.7453	-65.5846	-67.5138	-69.4453	-71.29	-72.9687	-74.4193	-75.5971	-76.4723	-77.0263	-77.2642	-77.2446	-76.9559	-76.3472	-75.4196	-74.1934	-72.7009	-70.9894	-69.1243	-67.1868	-65.2669	-63.45	-61.793	-60.2886	-58.8273	-57.1743	-54.978	-52.5229
	0	-4.5109	-9.82409	-15.5225	-21.2479	-26.7139	-31.7151	-36.124	-39.8782	-42.9694	-45.4406	-47.394	-48.9996	-50.4894	-52.1271	-54.1647	-56.743	-58.8827	-60.5426	-62.0569	-63.6389	-65.3777	-67.2657	-69.2379	-71.206	-73.0804	-74.7827	-76.2511	-77.4426	-78.3281	-78.8896	-79.1315	-79.1115	-78.8182	-78.2015	-77.263	-76.0226	-74.5113	-72.7753	-70.8792	-68.904	-66.9402	-65.0738	-63.3629	-61.8018	-60.2814	-58.5671	-56.3069	-53.7845
z/mm	22.7098	22.683	22.4994	22.044	21.2798	20.2481	19.0412	17.7706	16.5429	15.4443	14.5313	13.8264	13.3209	12.9869	12.7943	12.7174	12.7104	12.75	12.8911	13.163	13.5933	14.2127	15.04	16.0663	17.2492	18.514	19.7611	20.8787	21.7628	22.3471	22.6338	22.7079	22.7045	22.6038	22.2707	21.634	20.7046	19.5574	18.2996	17.0422	15.8812	14.8863	14.0943	13.5085	13.107	12.8589	12.7373	12.7099	12.7237
	23.6812	23.6543	23.4691	23.0088	22.2365	21.1947	19.9783	18.7013	17.4719	16.3765	15.471	14.776	14.2803	13.9535	13.7647	13.6888	13.6818	13.721	13.8597	14.1258	14.5471	15.1564	15.9749	16.9961	18.1786	19.448	20.7036	21.8313	22.7246	23.3152	23.6047	23.6793	23.6759	23.5744	23.238	22.5945	21.6555	20.4983	19.2325	17.9713	16.8115	15.8225	15.0396	14.464	14.071	13.8281	13.7085	13.6813	13.695
	24.6527	24.6255	24.4388	23.9737	23.1932	22.1413	20.9155	19.6321	18.4009	17.3087	16.4107	15.7256	15.2396	14.9201	14.7351	14.6602	14.6533	14.6921	14.8284	15.0885	15.5009	16.1001	16.9097	17.9258	19.108	20.382	21.646	22.7839	23.6864	24.2833	24.5756	24.6508	24.6473	24.5451	24.2053	23.5549	22.6063	21.4391	20.1655	18.9004	17.7418	16.7586	15.985	15.4195	15.0351	14.7974	14.6797	14.6527	14.6663
	25.6241	25.5968	25.4084	24.9385	24.1498	23.0879	21.8527	20.5629	19.3298	18.241	17.3504	16.6752	16.199	15.8868	15.7056	15.6316	15.6247	15.6631	15.797	16.0513	16.4548	17.0437	17.8446	18.8555	20.0374	21.3161	22.5885	23.7364	24.6482	25.2514	25.5465	25.6222	25.6187	25.5157	25.1726	24.5153	23.5572	22.38	21.0984	19.8295	18.672	17.6948	16.9303	16.3749	15.9991	15.7667	15.6509	15.6241	15.6377
	26.5955	26.5681	26.3781	25.9034	25.1065	24.0345	22.7898	21.4936	20.2588	19.1732	18.2901	17.6248	17.1583	16.8534	16.676	16.603	16.5961	16.6342	16.7656	17.0141	17.4086	17.9874	18.7795	19.7852	20.9669	22.2501	23.5309	24.689	25.6101	26.2195	26.5174	26.5936	26.5901	26.4863	26.1399	25.4757	24.508	23.3208	22.0314	20.7586	19.6023	18.631	17.8757	17.3304	16.9631	16.7359	16.6221	16.5956	16.609
	27.567	27.5394	27.3477	26.8683	26.0631	24.9811	23.727	22.4244	21.1878	20.1054	19.2298	18.5744	18.1176	17.8201	17.6464	17.5744	17.5675	17.6052	17.7342	17.9769	18.3624	18.9311	19.7144	20.7149	21.8963	23.1841	24.4734	25.6416	26.5719	27.1876	27.4883	27.565	27.5616	27.457	27.1072	26.4361	25.4589	24.2617	22.9643	21.6877	20.5326	19.5671	18.821	18.2859	17.9271	17.7052	17.5933	17.567	17.5803
	28.5384	28.5107	28.3174	27.8331	27.0198	25.9277	24.6642	23.3552	22.1167	21.0376	20.1696	19.524	19.077	18.7867	18.6168	18.5458	18.539	18.5763	18.7029	18.9397	19.3162	19.8747	20.6493	21.6447	22.8257	24.1181	25.4159	26.5942	27.5337	28.1557	28.4592	28.5365	28.533	28.4276	28.0745	27.3966	26.4098	25.2025	23.8972	22.6168	21.4629	20.5033	19.7664	19.2414	18.8911	18.6744	18.5645	18.5384	18.5517
	29.5098	29.4819	29.2871	28.798	27.9765	26.8744	25.6014	24.2859	23.0457	21.9698	21.1093	20.4736	20.0363	19.7533	19.5872	19.5171	19.5104	19.5473	19.6715	19.9024	20.27	20.8184	21.5842	22.5744	23.7551	25.0522	26.3583	27.5467	28.4955	29.1238	29.4301	29.5079	29.5044	29.3983	29.0418	28.357	27.3606	26.1434	24.8302	23.5459	22.3931	21.4395	20.7117	20.1968	19.8551	19.6437	19.5357	19.5099	19.523
	30.4812	30.4532	30.2567	29.7628	28.9331	27.821	26.5385	25.2167	23.9747	22.902	22.049	21.4232	20.9957	20.72	20.5576	20.4885	20.4818	20.5184	20.6401	20.8652	21.2238	21.7621	22.5191	23.5041	24.6845	25.9862	27.3008	28.4993	29.4573	30.0919	30.401	30.4793	30.4758	30.3689	30.0091	29.3174	28.3115	27.0842	25.7631	24.475	23.3234	22.3757	21.6571	21.1523	20.8191	20.613	20.5069	20.4813	20.4944
	31.4527	31.4245	31.2264	30.7277	29.8898	28.7676	27.4757	26.1475	24.9036	23.8342	22.9887	22.3728	21.955	21.6866	21.528	21.4599	21.4533	21.4894	21.6088	21.828	22.1777	22.7057	23.454	24.4338	25.6139	26.9202	28.2432	29.4519	30.4191	31.06	31.3719	31.4507	31.4472	31.3395	30.9764	30.2778	29.2624	28.0251	26.696	25.4041	24.2537	23.3118	22.6024	22.1078	21.7831	21.5822	21.4781	21.4527	21.4657
	32.4241	32.3958	32.196	31.6926	30.8465	29.7142	28.4129	27.0782	25.8326	24.7664	23.9284	23.3224	22.9144	22.6533	22.4984	22.4313	22.4247	22.4605	22.5774	22.7908	23.1315	23.6494	24.3889	25.3636	26.5433	27.8542	29.1857	30.4044	31.3809	32.0281	32.3428	32.4221	32.4186	32.3102	31.9437	31.2382	30.2132	28.9659	27.629	26.3332	25.1839	24.248	23.5477	23.0632	22.7472	22.5515	22.4493	22.4241	22.437
	33.3955	33.3671	33.1657	32.6574	31.8031	30.6608	29.35	28.009	26.7616	25.6986	24.8681	24.272	23.8737	23.6199	23.4688	23.4027	23.3961	23.4315	23.546	23.7535	24.0853	24.5931	25.3238	26.2933	27.4727	28.7883	30.1281	31.357	32.3427	32.9962	33.3137	33.3936	33.39	33.2808	32.911	32.1987	31.1641	29.9068	28.5619	27.2623	26.1142	25.1842	24.4931	24.0187	23.7112	23.5207	23.4205	23.3956	23.4084
	34.367	34.3384	34.1354	33.6223	32.7598	31.6074	30.2872	28.9398	27.6905	26.6309	25.8078	25.2216	24.8331	24.5865	24.4392	24.3741	24.3675	24.4026	24.5147	24.7163	25.0391	25.5367	26.2587	27.223	28.4021	29.7223	31.0706	32.3096	33.3045	33.9643	34.2846	34.365	34.3614	34.2515	33.8783	33.1591	32.1149	30.8476	29.4949	28.1914	27.0445	26.1203	25.4384	24.9742	24.6752	24.49	24.3917	24.367	24.3797
	35.3384	35.3096	35.105	34.5871	33.7164	32.554	31.2244	29.8705	28.6195	27.5631	26.7475	26.1712	25.7924	25.5532	25.4096	25.3455	25.339	25.3736	25.4833	25.6791	25.9929	26.4804	27.1936	28.1527	29.3315	30.6563	32.013	33.2622	34.2663	34.9324	35.2555	35.3364	35.3328	35.2221	34.8456	34.1195	33.0658	31.7885	30.4278	29.1205	27.9748	27.0565	26.3838	25.9297	25.6392	25.4592	25.3629	25.3384	25.3511
	36.3098	36.2809	36.0747	35.552	34.6731	33.5006	32.1616	30.8013	29.5485	28.4953	27.6872	27.1207	26.7518	26.5198	26.38	26.3169	26.3104	26.3447	26.4519	26.6419	26.9467	27.4241	28.1285	29.0824	30.2609	31.5903	32.9555	34.2147	35.2282	35.9005	36.2264	36.3078	36.3042	36.1928	35.8129	35.0799	34.0167	32.7293	31.3607	30.0496	28.905	27.9927	27.3291	26.8851	26.6032	26.4285	26.3342	26.3099	26.3224
	37.2812	37.2522	37.0443	36.5169	35.6298	34.4472	33.0987	31.7321	30.4775	29.4275	28.6269	28.0703	27.7111	27.4865	27.3504	27.2883	27.2818	27.3158	27.4206	27.6047	27.9005	28.3677	29.0634	30.0122	31.1903	32.5244	33.8979	35.1673	36.19	36.8687	37.1973	37.2793	37.2756	37.1634	36.7802	36.0403	34.9675	33.6702	32.2937	30.9787	29.8353	28.9289	28.2745	27.8406	27.5672	27.3978	27.3054	27.2813	27.2937
	38.2527	38.2235	38.014	37.4817	36.5864	35.3938	34.0359	32.6628	31.4064	30.3597	29.5666	29.0199	28.6704	28.4531	28.3208	28.2596	28.2532	28.2868	28.3892	28.5674	28.8544	29.3114	29.9983	30.9419	32.1197	33.4584	34.8404	36.1199	37.1518	37.8368	38.1682	38.2507	38.2471	38.134	37.7475	37.0008	35.9184	34.611	33.2266	31.9078	30.7656	29.865	29.2198	28.7961	28.5312	28.367	28.2766	28.2527	28.2651
	39.2241	39.1948	38.9836	38.4466	37.5431	36.3404	34.9731	33.5936	32.3354	31.2919	30.5064	29.9695	29.6298	29.4197	29.2912	29.231	29.2247	29.2579	29.3578	29.5302	29.8082	30.2551	30.9332	31.8716	33.0491	34.3924	35.7829	37.0724	38.1136	38.8049	39.1392	39.2221	39.2185	39.1047	38.7148	37.9612	36.8693	35.5519	34.1595	32.8369	31.6959	30.8012	30.1652	29.7515	29.4952	29.3363	29.2478	29.2241	29.2364
	40.1955	40.166	39.9533	39.4114	38.4998	37.287	35.9102	34.5244	33.2644	32.2241	31.4461	30.9191	30.5891	30.3864	30.2616	30.2024	30.1961	30.2289	30.3265	30.493	30.762	31.1987	31.8681	32.8013	33.9785	35.3264	36.7253	38.025	39.0754	39.773	40.1101	40.1935	40.1899	40.0753	39.6821	38.9216	37.8201	36.4927	35.0925	33.766	32.6261	31.7374	31.1105	30.707	30.4593	30.3055	30.219	30.1956	30.2078
	41.167	41.1373	40.923	40.3763	39.4564	38.2336	36.8474	35.4551	34.1933	33.1563	32.3858	31.8687	31.5485	31.353	31.232	31.1738	31.1675	31.2	31.2951	31.4558	31.7158	32.1424	32.803	33.7311	34.9079	36.2605	37.6678	38.9776	40.0372	40.7411	41.081	41.165	41.1613	41.046	40.6494	39.882	38.771	37.4336	36.0254	34.6951	33.5564	32.6735	32.0559	31.6625	31.4233	31.2748	31.1902	31.167	31.1791
[truncated: 77 more columns]

## Sheet: Fig 13
	Fig 13
	1 Coordinate value of point on the axodes of ECFG
x/mm	45.5562	45.5282	45.4813	45.4153	45.33	45.2248	45.0994	44.9535	44.7864	44.598	44.3876	44.1552	43.9003	43.6228	43.3226	42.9996	42.6539	42.2854	41.8944	41.4808	41.045	40.5871	40.1073	39.6057	39.0826	38.5381	37.9724	37.3856	36.7777	36.1488	35.499	34.8282	34.1365	33.4237	32.6899	31.9349	31.1587	30.3612	29.5423	28.702	27.8403	26.9572	26.0526	25.1269	24.18	23.2122	22.2238	21.2152	20.1868
	47.4263	47.397	47.348	47.2792	47.19	47.0802	46.9494	46.797	46.6227	46.426	46.2066	45.964	45.6982	45.4088	45.0957	44.7589	44.3984	44.0143	43.6066	43.1755	42.7213	42.244	41.7439	41.2211	40.6759	40.1085	39.5189	38.9073	38.2738	37.6185	36.9413	36.2422	35.5213	34.7785	34.0137	33.2269	32.4179	31.5867	30.7332	29.8574	28.9592	28.0387	27.0959	26.1309	25.1439	24.1351	23.1049	22.0535	20.9815
	49.2963	49.2658	49.2148	49.143	49.0501	48.9356	48.7993	48.6405	48.4589	48.254	48.0255	47.7729	47.4961	47.1947	46.8688	46.5182	46.143	45.7431	45.3188	44.8702	44.3975	43.9008	43.3804	42.8365	42.2693	41.6789	41.0654	40.4291	39.77	39.0881	38.3836	37.6562	36.9062	36.1333	35.3376	34.5189	33.6771	32.8122	31.9242	31.0128	30.0782	29.1203	28.1392	27.135	26.1078	25.0581	23.9859	22.8918	21.7763
	51.1664	51.1346	51.0815	51.0068	50.9101	50.7911	50.6492	50.4841	50.2952	50.0821	49.8444	49.5818	49.2939	48.9807	48.6419	48.2775	47.8875	47.472	47.0311	46.5649	46.0737	45.5577	45.017	44.4519	43.8626	43.2492	42.6119	41.9509	41.2662	40.5578	39.8258	39.0703	38.291	37.4881	36.6614	35.8109	34.9363	34.0378	33.1151	32.1682	31.1971	30.2018	29.1824	28.139	27.0718	25.981	24.867	23.7301	22.571
	53.0364	53.0034	52.9482	52.8706	52.7702	52.6465	52.4991	52.3276	52.1314	51.9101	51.6633	51.3907	51.0918	50.7667	50.415	50.0368	49.632	49.2008	48.7433	48.2596	47.7499	47.2145	46.6536	46.0673	45.4559	44.8196	44.1584	43.4727	42.7623	42.0275	41.2681	40.4843	39.6759	38.8429	37.9853	37.1028	36.1956	35.2633	34.306	33.3236	32.316	31.2834	30.2257	29.1431	28.0357	26.9039	25.748	24.5684	23.3657
	54.9065	54.8722	54.815	54.7344	54.6302	54.5019	54.349	54.1711	53.9677	53.7382	53.4823	53.1995	52.8897	52.5526	52.1881	51.7961	51.3766	50.9297	50.4555	49.9543	49.4262	48.8714	48.2901	47.6827	47.0492	46.3899	45.7049	44.9944	44.2585	43.4971	42.7104	41.8983	41.0608	40.1977	39.3091	38.3948	37.4548	36.4888	35.4969	34.479	33.435	32.3649	31.2689	30.1471	28.9996	27.8268	26.629	25.4067	24.1605
	56.7765	56.7411	56.6817	56.5982	56.4903	56.3573	56.199	56.0147	55.8039	55.5662	55.3012	55.0084	54.6876	54.3386	53.9612	53.5553	53.1211	52.6585	52.1678	51.649	51.1024	50.5282	49.9267	49.2981	48.6425	47.9603	47.2515	46.5162	45.7546	44.9668	44.1527	43.3123	42.4456	41.5525	40.633	39.6868	38.714	37.7143	36.6878	35.6344	34.5539	33.4465	32.3122	31.1512	29.9636	28.7497	27.5101	26.245	24.9552
	58.6466	58.6099	58.5484	58.4621	58.3503	58.2128	58.0489	57.8582	57.6401	57.3943	57.1201	56.8173	56.4855	56.1246	55.7343	55.3146	54.8656	54.3874	53.88	53.3437	52.7786	52.1851	51.5633	50.9135	50.2358	49.5306	48.798	48.038	47.2508	46.4365	45.595	44.7263	43.8305	42.9073	41.9568	40.9788	39.9732	38.9399	37.8788	36.7898	35.6728	34.5281	33.3555	32.1552	30.9275	29.6727	28.3911	27.0833	25.7499
	60.5166	60.4787	60.4152	60.3259	60.2104	60.0682	59.8988	59.7017	59.4764	59.2223	58.939	58.6262	58.2834	57.9105	57.5074	57.0739	56.6102	56.1162	55.5922	55.0384	54.4548	53.8419	53.1998	52.5289	51.8292	51.101	50.3445	49.5598	48.747	47.9061	47.0372	46.1403	45.2153	44.2621	43.2807	42.2708	41.2324	40.1654	39.0697	37.9451	36.7918	35.6096	34.3987	33.1592	31.8914	30.5956	29.2721	27.9216	26.5447
	62.3867	62.3475	62.2819	62.1897	62.0704	61.9236	61.7487	61.5453	61.3126	61.0504	60.758	60.435	60.0813	59.6965	59.2805	58.8332	58.3547	57.8451	57.3045	56.733	56.1311	55.4988	54.8364	54.1442	53.4225	52.6713	51.891	51.0815	50.2431	49.3758	48.4795	47.5543	46.6002	45.6169	44.6045	43.5628	42.4916	41.3909	40.2606	39.1005	37.9107	36.6912	35.442	34.1633	32.8554	31.5185	30.1532	28.7599	27.3394
	64.2568	64.2163	64.1487	64.0535	63.9305	63.779	63.5987	63.3888	63.1489	62.8784	62.5769	62.2439	61.8792	61.4824	61.0536	60.5925	60.0992	59.5739	59.0167	58.4277	57.8073	57.1556	56.473	55.7596	55.0158	54.2417	53.4375	52.6033	51.7393	50.8454	49.9218	48.9684	47.985	46.9717	45.9283	44.8548	43.7508	42.6165	41.4515	40.2559	39.0297	37.7727	36.4852	35.1673	33.8193	32.4414	31.0342	29.5982	28.1341
	66.1268	66.0851	66.0154	65.9173	65.7905	65.6344	65.4486	65.2323	64.9851	64.7064	64.3958	64.0528	63.6771	63.2684	62.8267	62.3518	61.8438	61.3028	60.7289	60.1224	59.4835	58.8125	58.1096	57.375	56.6091	55.812	54.984	54.1251	53.2354	52.3151	51.3641	50.3824	49.3699	48.3265	47.2522	46.1467	45.0101	43.842	42.6424	41.4113	40.1486	38.8543	37.5285	36.1714	34.7832	33.3643	31.9153	30.4365	28.9289
	67.9969	67.9539	67.8821	67.7811	67.6506	67.4899	67.2985	67.0758	66.8214	66.5345	66.2147	65.8617	65.475	65.0544	64.5998	64.1111	63.5883	63.0316	62.4411	61.8171	61.1597	60.4693	59.7461	58.9904	58.2024	57.3824	56.5305	55.6469	54.7316	53.7848	52.8064	51.7964	50.7547	49.6813	48.576	47.4387	46.2693	45.0675	43.8333	42.5667	41.2675	39.9358	38.5718	37.1754	35.7471	34.2873	32.7963	31.2748	29.7236
	69.8669	69.8227	69.7489	69.645	69.5106	69.3453	69.1484	68.9194	68.6576	68.3625	68.0337	67.6705	67.2728	66.8403	66.3729	65.8704	65.3329	64.7605	64.1534	63.5118	62.836	62.1262	61.3827	60.6058	59.7958	58.9528	58.077	57.1686	56.2278	55.2544	54.2487	53.2104	52.1396	51.0361	49.8999	48.7307	47.5285	46.293	45.0243	43.7221	42.3865	41.0174	39.615	38.1795	36.7111	35.2102	33.6773	32.1131	30.5183
	71.737	71.6915	71.6156	71.5088	71.3707	71.2007	70.9983	70.7629	70.4939	70.1906	69.8526	69.4794	69.0707	68.6263	68.146	67.6296	67.0774	66.4893	65.8656	65.2065	64.5122	63.783	63.0193	62.2212	61.3891	60.5231	59.6235	58.6904	57.7239	56.7241	55.6909	54.6244	53.5244	52.3909	51.2237	50.0227	48.7877	47.5186	46.2152	44.8775	43.5054	42.099	40.6583	39.1835	37.675	36.1331	34.5584	32.9514	31.3131
	73.607	73.5603	73.4823	73.3726	73.2307	73.0561	72.8483	72.6064	72.3301	72.0186	71.6715	71.2883	70.8686	70.4123	69.919	69.3889	68.8219	68.2182	67.5778	66.9012	66.1884	65.4399	64.6558	63.8366	62.9824	62.0935	61.17	60.2122	59.2201	58.1938	57.1332	56.0384	54.9093	53.7457	52.5476	51.3147	50.0469	48.7441	47.4061	46.0329	44.6243	43.1805	41.7015	40.1876	38.6389	37.056	35.4394	33.7897	32.1078
	75.4771	75.4292	75.3491	75.2364	75.0908	74.9116	74.6982	74.45	74.1663	73.8467	73.4904	73.0972	72.6665	72.1982	71.6921	71.1482	70.5665	69.947	69.2901	68.5959	67.8646	67.0967	66.2924	65.452	64.5757	63.6638	62.7165	61.734	60.7162	59.6634	58.5755	57.4524	56.2942	55.1005	53.8714	52.6067	51.3061	49.9696	48.597	47.1883	45.7433	44.2621	42.7448	41.1916	39.6029	37.979	36.3204	34.628	32.9025
	77.3471	77.298	77.2158	77.1002	76.9508	76.767	76.5481	76.2935	76.0026	75.6747	75.3094	74.906	74.4644	73.9842	73.4652	72.9075	72.311	71.6759	71.0023	70.2905	69.5409	68.7536	67.929	67.0674	66.169	65.2342	64.263	63.2557	62.2124	61.1331	60.0178	58.8665	57.679	56.4553	55.1953	53.8987	52.5653	51.1951	49.7879	48.3436	46.8622	45.3436	43.7881	42.1957	40.5668	38.9019	37.2015	35.4663	33.6973
	79.2172	79.1668	79.0825	78.9641	78.8109	78.6224	78.398	78.137	77.8388	77.5028	77.1283	76.7149	76.2623	75.7702	75.2383	74.6668	74.0555	73.4047	72.7145	71.9852	71.2171	70.4104	69.5656	68.6828	67.7623	66.8045	65.8095	64.7775	63.7086	62.6028	61.4601	60.2805	59.0639	57.8101	56.5191	55.1906	53.8245	52.4207	50.9789	49.499	47.9811	46.4252	44.8313	43.1997	41.5307	39.8248	38.0825	36.3046	34.492
	81.0872	81.0356	80.9493	80.8279	80.6709	80.4778	80.2479	79.9806	79.6751	79.3308	78.9472	78.5238	78.0602	77.5561	77.0114	76.4261	75.8001	75.1336	74.4268	73.6799	72.8933	72.0673	71.2021	70.2982	69.3557	68.3749	67.356	66.2993	65.2047	64.0724	62.9023	61.6945	60.4487	59.1649	57.843	56.4826	55.0838	53.6462	52.1698	50.6544	49.1001	47.5067	45.8746	44.2038	42.4947	40.7477	38.9635	37.1429	35.2867
y/mm	-1.14755	-2.29411	-3.43869	-4.58028	-5.71786	-6.85039	-7.97682	-9.09611	-10.2072	-11.309	-12.4005	-13.4808	-14.5488	-15.6036	-16.6444	-17.6705	-18.6811	-19.6756	-20.6534	-21.6142	-22.5575	-23.483	-24.3905	-25.2798	-26.1507	-27.0032	-27.8371	-28.6525	-29.4493	-30.2275	-30.987	-31.728	-32.4502	-33.1537	-33.8383	-34.5041	-35.1507	-35.7782	-36.3864	-36.9749	-37.5437	-38.0925	-38.621	-39.1291	-39.6164	-40.0829	-40.5283	-40.9525	-41.3553
	-1.19585	-2.39066	-3.58339	-4.77297	-5.95833	-7.1384	-8.31207	-9.47824	-10.6358	-11.7837	-12.9207	-14.046	-15.1584	-16.2571	-17.3412	-18.4098	-19.4622	-20.4979	-21.5162	-22.5167	-23.4989	-24.4626	-25.4076	-26.3335	-27.2403	-28.1279	-28.9962	-29.8451	-30.6747	-31.485	-32.2758	-33.0472	-33.7991	-34.5316	-35.2444	-35.9375	-36.6108	-37.2641	-37.8972	-38.5099	-39.102	-39.6733	-40.2234	-40.7523	-41.2595	-41.745	-42.2084	-42.6497	-43.0687
	-1.24415	-2.48721	-3.72808	-4.96566	-6.19881	-7.42641	-8.64731	-9.86036	-11.0644	-12.2583	-13.4409	-14.6112	-15.7681	-16.9106	-18.0379	-19.1491	-20.2434	-21.3202	-22.379	-23.4192	-24.4404	-25.4423	-26.4246	-27.3872	-28.3299	-29.2526	-30.1552	-31.0378	-31.9002	-32.7424	-33.5645	-34.3664	-35.1481	-35.9095	-36.6505	-37.371	-38.0709	-38.7499	-39.408	-40.0449	-40.6604	-41.2541	-41.8259	-42.3755	-42.9026	-43.407	-43.8885	-44.3469	-44.7821
	-1.29245	-2.58376	-3.87278	-5.15834	-6.43929	-7.71443	-8.98256	-10.2425	-11.493	-12.7329	-13.9611	-15.1764	-16.3778	-17.5641	-18.7346	-19.8884	-21.0246	-22.1426	-23.2417	-24.3216	-25.3818	-26.4219	-27.4417	-28.4409	-29.4195	-30.3773	-31.3143	-32.2304	-33.1256	-33.9999	-34.8533	-35.6857	-36.4971	-37.2874	-38.0566	-38.8045	-39.5309	-40.2358	-40.9189	-41.5799	-42.2187	-42.8349	-43.4283	-43.9987	-44.5457	-45.069	-45.5686	-46.0441	-46.4955
	-1.34075	-2.68031	-4.01747	-5.35103	-6.67977	-8.00244	-9.3178	-10.6246	-11.9216	-13.2076	-14.4813	-15.7416	-16.9874	-18.2177	-19.4314	-20.6277	-21.8057	-22.9649	-24.1045	-25.2241	-26.3232	-27.4015	-28.4587	-29.4946	-30.5091	-31.5021	-32.4734	-33.4231	-34.3511	-35.2574	-36.142	-37.0049	-37.846	-38.6653	-39.4626	-40.2379	-40.991	-41.7217	-42.4297	-43.1149	-43.777	-44.4158	-45.0308	-45.6219	-46.1887	-46.7311	-47.2487	-47.7413	-48.2089
	-1.38905	-2.77686	-4.16217	-5.54372	-6.92025	-8.29045	-9.65305	-11.0067	-12.3502	-13.6822	-15.0015	-16.3068	-17.5971	-18.8712	-20.1281	-21.367	-22.5869	-23.7872	-24.9673	-26.1266	-27.2647	-28.3811	-29.4758	-30.5484	-31.5987	-32.6268	-33.6325	-34.6157	-35.5765	-36.5149	-37.4308	-38.3242	-39.195	-40.0432	-40.8687	-41.6714	-42.451	-43.2075	-43.9406	-44.6499	-45.3354	-45.9966	-46.6333	-47.2451	-47.8318	-48.3931	-48.9287	-49.4385	-49.9222
	-1.43735	-2.87341	-4.30686	-5.73641	-7.16072	-8.57847	-9.98829	-11.3889	-12.7788	-14.1569	-15.5217	-16.872	-18.2068	-19.5247	-20.8248	-22.1063	-23.3681	-24.6096	-25.8301	-27.0291	-28.2061	-29.3608	-30.4928	-31.6021	-32.6883	-33.7515	-34.7915	-35.8084	-36.802	-37.7724	-38.7196	-39.6434	-40.544	-41.4211	-42.2748	-43.1049	-43.9111	-44.6934	-45.4514	-46.1849	-46.8937	-47.5774	-48.2357	-48.8683	-49.4749	-50.0551	-50.6088	-51.1357	-51.6356
	-1.48565	-2.96996	-4.45156	-5.9291	-7.4012	-8.86648	-10.3235	-11.771	-13.2074	-14.6315	-16.0419	-17.4373	-18.8164	-20.1782	-21.5216	-22.8455	-24.1492	-25.4319	-26.6928	-27.9315	-29.1475	-30.3404	-31.5099	-32.6558	-33.778	-34.8762	-35.9506	-37.001	-38.0275	-39.0299	-40.0083	-40.9627	-41.8929	-42.7991	-43.6809	-44.5383	-45.3712	-46.1792	-46.9622	-47.7199	-48.452	-49.1582	-49.8382	-50.4915	-51.1179	-51.7172	-52.2889	-52.8329	-53.349
	-1.53395	-3.0665	-4.59625	-6.12179	-7.64168	-9.15449	-10.6588	-12.1531	-13.636	-15.1061	-16.5621	-18.0025	-19.4261	-20.8317	-22.2183	-23.5848	-24.9304	-26.2542	-27.5556	-28.834	-30.0889	-31.32	-32.527	-33.7095	-34.8676	-36.001	-37.1097	-38.1937	-39.2529	-40.2874	-41.2971	-42.2819	-43.2419	-44.177	-45.087	-45.9718	-46.8312	-47.6651	-48.4731	-49.2549	-50.0104	-50.739	-51.4406	-52.1147	-52.761	-53.3792	-53.969	-54.5301	-55.0624
	-1.58225	-3.16305	-4.74095	-6.31448	-7.88216	-9.44251	-10.994	-12.5352	-14.0646	-15.5808	-17.0823	-18.5677	-20.0357	-21.4852	-22.9151	-24.3241	-25.7116	-27.0766	-28.4184	-29.7365	-31.0304	-32.2996	-33.544	-34.7632	-35.9572	-37.1257	-38.2688	-39.3863	-40.4784	-41.5449	-42.5858	-43.6012	-44.5909	-45.5549	-46.4931	-47.4053	-48.2913	-49.1509	-49.9839	-50.7899	-51.5687	-52.3199	-53.0431	-53.7379	-54.4041	-55.0412	-55.649	-56.2273	-56.7758
	-1.63055	-3.2596	-4.88565	-6.50717	-8.12264	-9.73052	-11.3293	-12.9174	-14.4932	-16.0554	-17.6024	-19.1329	-20.6454	-22.1388	-23.6118	-25.0634	-26.4927	-27.8989	-29.2812	-30.639	-31.9718	-33.2793	-34.5611	-35.817	-37.0468	-38.2504	-39.4278	-40.579	-41.7038	-42.8023	-43.8746	-44.9204	-45.9399	-46.9328	-47.8991	-48.8387	-49.7513	-50.6368	-51.4947	-52.325	-53.1271	-53.9007	-54.6455	-55.3611	-56.0471	-56.7032	-57.3291	-57.9245	-58.4891
	-1.67885	-3.35615	-5.03034	-6.69985	-8.36311	-10.0185	-11.6645	-13.2995	-14.9219	-16.5301	-18.1226	-19.6981	-21.2551	-22.7923	-24.3085	-25.8027	-27.2739	-28.7212	-30.1439	-31.5414	-32.9132	-34.2589	-35.5781	-36.8707	-38.1364	-39.3752	-40.5869	-41.7716	-42.9293	-44.0598	-45.1633	-46.2397	-47.2888	-48.3107	-49.3052	-50.2722	-51.2114	-52.1226	-53.0056	-53.86	-54.6854	-55.4815	-56.248	-56.9843	-57.6902	-58.3653	-59.0092	-59.6217	-60.2025
	-1.72715	-3.4527	-5.17504	-6.89254	-8.60359	-10.3065	-11.9998	-13.6816	-15.3505	-17.0047	-18.6428	-20.2633	-21.8647	-23.4458	-25.0053	-26.542	-28.0551	-29.5436	-31.0067	-32.4439	-33.8547	-35.2385	-36.5952	-37.9244	-39.226	-40.4999	-41.746	-42.9643	-44.1547	-45.3173	-46.4521	-47.5589	-48.6378	-49.6886	-50.7113	-51.7057	-52.6715	-53.6085	-54.5164	-55.395	-56.2437	-57.0623	-57.8504	-58.6075	-59.3333	-60.0273	-60.6893	-61.3189	-61.9159
	-1.77545	-3.54925	-5.31973	-7.08523	-8.84407	-10.5946	-12.335	-14.0637	-15.7791	-17.4794	-19.163	-20.8285	-22.4744	-24.0993	-25.702	-27.2813	-28.8362	-30.3659	-31.8695	-33.3464	-34.7961	-36.2181	-37.6122	-38.9781	-40.3156	-41.6246	-42.9051	-44.1569	-45.3802	-46.5748	-47.7408	-48.8781	-49.9868	-51.0665	-52.1174	-53.1391	-54.1315	-55.0943	-56.0273	-56.93	-57.8021	-58.6432	-59.4529	-60.2307	-60.9763	-61.6893	-62.3694	-63.0161	-63.6293
[truncated: 87 more rows]
[truncated: 202 more columns]

## Sheet: Fig 14abc
Fig 14a(n1=2)						Fig 14b(n1=3)						Fig 14b(n1=4)
θ1 /°	L2		θ2 /°	L2		θ1 /°	L2		θ2 /°	L2		θ1 /°	L2		θ2 /°	L2
0	0		0	0		0	0		0	0		0	0		0	0
[truncated: 1,256 more rows]

## Sheet: Fig 14d
	Fig 14d(n1=2)
[truncated: 122 more rows]
[truncated: 76 more columns]

[truncated: 8 more sheets: Fig 14e, Fig 14f, Fig 17, Fig 19, Fig 27, Fig 30, Fig 32, Fig 33]
